# Supplementary material for: N′-(Adamantan-2-yl­idene)thio­phene-2-carbohydrazide
Source: Acta Crystallogr Sect E Struct Rep Online. 2011 Oct 29;67(Pt 11):o3127. doi: 10.1107/S1600536811044758 (PMC3247511; doi:10.1107/S1600536811044758)
Supplement: Supplementary file 2 [file e-67-o3127-Isup2.hkl]

# 
# h,k,l, Fc-squared, Fo-squared, sigma(Fo-squared) and status flag 
# 
data_I
_shelx_title '  C2/c' 
_shelx_refln_list_code          4 
_shelx_F_calc_maximum      194.52 
_exptl_crystal_F_000      1168.00 
_reflns_d_resolution_high  0.7929 
 
loop_ 
 _symmetry_equiv_pos_as_xyz 
 'x, y, z' 
 '-x, y, -z+1/2' 
 'x+1/2, y+1/2, z' 
 '-x+1/2, y+1/2, -z+1/2' 
 '-x, -y, -z' 
 'x, -y, z-1/2' 
 '-x+1/2, -y+1/2, -z' 
 'x+1/2, -y+1/2, z-1/2' 
 
_cell_length_a    16.7262 
_cell_length_b    12.5663 
_cell_length_c    13.5562 
_cell_angle_alpha  90.000 
_cell_angle_beta  102.473 
_cell_angle_gamma  90.000 
 
_shelx_F_squared_multiplier     1.000 
 
loop_ 
 _refln_index_h 
 _refln_index_k 
 _refln_index_l 
 _refln_F_squared_calc 
 _refln_F_squared_meas 
 _refln_F_squared_sigma 
 _refln_observed_status 
   2   0   0     5723.01     4979.00     30.42 o 
   4   0   0      240.43      192.19      8.77 o 
   6   0   0    10563.32     9470.46     76.37 o 
   8   0   0     6601.35     6061.02     73.51 o 
  10   0   0       27.27       24.97      6.50 o 
  12   0   0     5286.33     5318.10     90.87 o 
  14   0   0    15994.07    15635.20    183.55 o 
  16   0   0      821.67      883.62     29.26 o 
  18   0   0        3.71        3.09      3.59 o 
  20   0   0      121.42      108.46      6.63 o 
   1   1   0     1713.83     1639.52      9.94 o 
   3   1   0     1759.93     1763.56     16.09 o 
   5   1   0     1187.74     1026.20     16.17 o 
   7   1   0       18.13        8.85      2.40 o 
   9   1   0      165.50      162.29      9.51 o 
  11   1   0      716.91      689.31     22.02 o 
  13   1   0       14.53       17.69      3.82 o 
  15   1   0     5207.21     5200.03     59.31 o 
  17   1   0     3247.49     3262.42     37.62 o 
  19   1   0       62.27       55.52      3.91 o 
   0   2   0    10063.99     8326.45     42.85 o 
   4   2   0      490.68      420.84     10.34 o 
   6   2   0      726.09      599.83     14.00 o 
   8   2   0      474.12      388.75     13.48 o 
  10   2   0      305.53      309.51     14.08 o 
  12   2   0     3021.03     2922.27     65.64 o 
  14   2   0     1988.99     2040.90     31.92 o 
  16   2   0     1122.20     1185.73     27.73 o 
  18   2   0       53.51       59.26      4.37 o 
  20   2   0      296.34      303.55      9.42 o 
   1   3   0     4485.38     4039.83     26.90 o 
   3   3   0     1127.22     1230.08     14.66 o 
   5   3   0     5397.79     5493.06     41.54 o 
   7   3   0      469.93      526.01     19.62 o 
   9   3   0       31.77       35.08      6.50 o 
  11   3   0     4166.12     4168.61     73.90 o 
  13   3   0     2993.68     2913.36     31.73 o 
  15   3   0      656.96      673.71     18.58 o 
  17   3   0       22.61       24.41      3.72 o 
  19   3   0      241.85      220.02      7.89 o 
   0   4   0     2798.78     2965.88     37.77 o 
   2   4   0      418.47      358.00      6.96 o 
   4   4   0       13.39       21.62      2.22 o 
   6   4   0     6669.07     6911.34     65.41 o 
   8   4   0     3659.42     3585.51     54.74 o 
  10   4   0     2276.30     2239.86     49.92 o 
  12   4   0      594.09      543.45     15.04 o 
  14   4   0       29.40       36.40      4.64 o 
  16   4   0       64.09       52.92      5.40 o 
  18   4   0      299.46      299.92     10.42 o 
   1   5   0     5676.64     5806.95     49.14 o 
   3   5   0     1744.59     1840.08     18.06 o 
   5   5   0     1235.36     1346.54     20.46 o 
   7   5   0      134.14      147.86     18.00 o 
   9   5   0      627.33      729.86     30.96 o 
  11   5   0      163.11      132.38      6.99 o 
  13   5   0     2425.48     2430.10     34.60 o 
  15   5   0      159.77      158.75      9.02 o 
  17   5   0        5.29        3.30      4.95 o 
  19   5   0      115.16       96.79      4.64 o 
   0   6   0    22407.26    21749.12    132.60 o 
   2   6   0       31.77       41.63     27.29 o 
   4   6   0     5025.82     5670.09     51.07 o 
   6   6   0     1551.67     1605.60     28.60 o 
   8   6   0     3183.95     3284.79     67.12 o 
  10   6   0       46.38       77.87      7.19 o 
  12   6   0        1.44        3.38      4.90 o 
  14   6   0     1716.23     1595.67     33.33 o 
  16   6   0       43.44       44.93      6.98 o 
  18   6   0      194.02      217.43      9.95 o 
   1   7   0      705.58      807.01     23.31 o 
   3   7   0       78.96      150.87      9.14 o 
   5   7   0     3577.94     3555.41     48.40 o 
   7   7   0       22.56       20.62      6.19 o 
   9   7   0      134.82      158.15     10.49 o 
  11   7   0        9.18        9.22      4.18 o 
  13   7   0      216.06      204.18     12.44 o 
  15   7   0        3.07        1.15      3.00 o 
  17   7   0        9.10        7.74      3.31 o 
   0   8   0     3601.33     4168.61     71.30 o 
   2   8   0      576.46      622.68     19.84 o 
   4   8   0       76.80       62.39      6.89 o 
   6   8   0        1.67        4.81      4.88 o 
   8   8   0     1367.31     1455.42     33.50 o 
  10   8   0     4159.06     3907.87     65.12 o 
  12   8   0      356.23      318.86     15.30 o 
  14   8   0      332.02      305.87     13.61 o 
  16   8   0       10.19        5.46      2.82 o 
   1   9   0     2545.83     2545.40     43.09 o 
   3   9   0     1441.78     1511.32     33.45 o 
   5   9   0      312.66      287.50     15.75 o 
   7   9   0      127.07      158.29      9.72 o 
   9   9   0     1017.70      987.33     22.15 o 
  11   9   0      175.83      167.94     11.10 o 
  13   9   0      301.98      321.53     13.69 o 
  15   9   0     1369.47     1405.52     28.85 o 
   0  10   0     2391.24     2614.46     65.11 o 
   2  10   0     2566.26     2770.89     41.70 o 
   4  10   0      844.58      829.46     61.84 o 
   6  10   0       78.83      105.69     10.14 o 
   8  10   0      367.72      364.03     18.10 o 
  10  10   0     2355.31     2327.40     32.42 o 
  12  10   0     2181.03     2000.83     32.01 o 
  14  10   0      893.32      840.30     40.45 o 
   1  11   0      826.65      769.83     27.34 o 
   3  11   0     3231.31     3389.97     55.69 o 
   5  11   0      462.05      454.04     30.91 o 
   7  11   0       46.52       44.70      6.80 o 
   9  11   0      184.36      171.50     10.32 o 
  11  11   0      368.85      342.30     16.39 o 
  13  11   0      228.41      245.89     11.30 o 
   0  12   0     2380.81     2328.87     66.92 o 
   2  12   0      311.67      334.94     17.99 o 
   4  12   0       37.20       55.14      7.58 o 
   6  12   0       67.23       85.70     13.38 o 
   8  12   0       20.02       11.78      8.40 o 
  10  12   0     1040.98      980.82     24.42 o 
  12  12   0      973.07      932.55     41.25 o 
   1  13   0     3113.79     3058.86     51.09 o 
   3  13   0     2373.62     2577.93     44.88 o 
   5  13   0     2901.86     2953.57     70.47 o 
   7  13   0       35.29       33.49      6.57 o 
   9  13   0      929.13      939.91     37.59 o 
  11  13   0      474.16      495.51     19.91 o 
   0  14   0      117.26      133.77     14.03 o 
   2  14   0       33.30       36.35      5.53 o 
   4  14   0      143.14      160.50     15.53 o 
   6  14   0     1424.97     1425.51     31.03 o 
   8  14   0       91.44       81.83     10.36 o 
   1  15   0      743.08      794.76     29.42 o 
   3  15   0     2555.47     2569.84     48.18 o 
   5  15   0      508.78      514.89     23.20 o 
 -19   1   1        2.80        4.12      1.85 o 
 -17   1   1      123.21      112.60      7.42 o 
 -15   1   1      233.62      232.15     11.02 o 
 -13   1   1     2420.74     2504.39     32.65 o 
 -11   1   1       10.39       16.59      3.63 o 
  -9   1   1       36.51       55.40      5.67 o 
  -7   1   1     2913.64     3163.65     33.47 o 
  -5   1   1      637.31      616.02     12.22 o 
  -3   1   1    20458.64    15964.62    270.36 o 
  -1   1   1        3.90       12.84      0.94 o 
   1   1   1      862.60      855.53      8.82 o 
   3   1   1    33175.56    25293.26    449.10 o 
   5   1   1       92.90       98.10      5.56 o 
   7   1   1      193.53      208.11     19.20 o 
   9   1   1      608.29      601.67     18.49 o 
  11   1   1     2078.66     2101.32     39.19 o 
  13   1   1     1362.94     1444.73     23.44 o 
  15   1   1     1402.48     1436.42     31.56 o 
  17   1   1      464.58      492.05     14.69 o 
  19   1   1      228.39      225.97      7.66 o 
 -20   2   1        8.22        9.34      2.37 o 
 -18   2   1       19.79       19.14      2.87 o 
 -16   2   1        0.21        3.05      2.79 o 
 -14   2   1    16992.56    15933.79     76.11 o 
 -12   2   1     1966.31     1929.03     52.21 o 
 -10   2   1      158.98      170.23     13.82 o 
  -8   2   1       77.23      110.13      5.99 o 
  -6   2   1     1288.34     1224.15     49.74 o 
  -4   2   1      321.24      387.07      9.64 o 
  -2   2   1     4578.82     4071.83     21.59 o 
   0   2   1     7333.50     6602.78     44.02 o 
   2   2   1      357.03      395.41     11.61 o 
   4   2   1     2510.27     2406.98     24.14 o 
   6   2   1      351.73      346.68     11.26 o 
   8   2   1        6.53        6.46      4.31 o 
  10   2   1       96.41      111.21     15.68 o 
  12   2   1     1195.59     1267.14     17.62 o 
  14   2   1     1274.89     1295.72     25.56 o 
  16   2   1       43.60       46.93      5.17 o 
  18   2   1       77.91       75.47      7.29 o 
  20   2   1       44.05       49.14      5.47 o 
 -19   3   1      189.89      170.65      7.32 o 
 -17   3   1      383.25      414.59     15.32 o 
 -15   3   1      137.88      117.90      8.07 o 
 -13   3   1      482.16      520.73     13.87 o 
 -11   3   1     7486.55     7699.90     91.24 o 
  -9   3   1     1309.63     1317.00     34.51 o 
  -7   3   1     1197.68     1177.79     27.13 o 
  -5   3   1     1367.30     1381.18     25.59 o 
  -3   3   1       59.44       56.94      3.44 o 
  -1   3   1       58.46       79.12      1.89 o 
   1   3   1    12022.67    10878.78     26.92 o 
   3   3   1    28276.10    23840.17     69.89 o 
   5   3   1     4017.25     3966.43     53.03 o 
   7   3   1       23.45       45.51      5.54 o 
   9   3   1     2095.67     2005.63     40.41 o 
  11   3   1      103.13      118.42     13.19 o 
  13   3   1     2260.35     2243.01     45.51 o 
  15   3   1     1155.77     1244.56     28.39 o 
  17   3   1      778.43      844.47     20.02 o 
  19   3   1      683.14      742.65     17.89 o 
 -20   4   1       34.92       21.60      4.31 o 
 -18   4   1       15.95       13.36      3.00 o 
 -16   4   1      733.44      750.47     18.33 o 
 -14   4   1     1807.57     1766.84     40.70 o 
 -12   4   1     2809.12     2820.14     47.53 o 
 -10   4   1     6298.46     6852.06     76.87 o 
  -8   4   1        6.59       24.35      3.63 o 
  -6   4   1      321.56      379.42     10.73 o 
  -4   4   1      776.09      769.32     10.33 o 
  -2   4   1     6350.68     5840.34     28.21 o 
   0   4   1       49.89       52.88      2.61 o 
   2   4   1     2402.50     2379.69     20.00 o 
   4   4   1      260.69      292.92     14.72 o 
   6   4   1      193.61      181.92     11.83 o 
   8   4   1      427.30      443.82     20.99 o 
  10   4   1      157.13      160.89     14.32 o 
  12   4   1        9.89       16.44      2.49 o 
  14   4   1     3621.09     3649.58     38.66 o 
  16   4   1     1031.26     1045.69     23.51 o 
  18   4   1      419.54      414.42     12.05 o 
 -19   5   1      905.87      891.23     18.63 o 
 -17   5   1      316.91      325.17     14.88 o 
 -15   5   1      369.67      379.71     20.12 o 
 -13   5   1     1209.02     1240.97     26.37 o 
 -11   5   1     1443.20     1418.82     24.32 o 
  -9   5   1    12965.52    12980.41    127.18 o 
  -7   5   1      234.61      235.21     15.95 o 
  -5   5   1      763.50      671.56     15.67 o 
  -3   5   1    23679.20    22144.42     85.80 o 
  -1   5   1     1364.72     1261.01     20.91 o 
   1   5   1        1.30        5.25      3.45 o 
   3   5   1     3037.36     2932.25     25.48 o 
   5   5   1    14203.40    14534.55    108.47 o 
   7   5   1        6.81       17.41      3.60 o 
   9   5   1      170.47      173.15     20.90 o 
  11   5   1     5376.98     5452.92     54.78 o 
  13   5   1      346.09      340.91     11.88 o 
  15   5   1      925.56      893.43     23.48 o 
  17   5   1     1087.26     1097.56     37.11 o 
  19   5   1       17.03       19.87      2.71 o 
 -18   6   1      572.84      544.66     23.63 o 
 -16   6   1        3.18        7.30      4.61 o 
 -14   6   1     1739.28     1805.98     43.48 o 
 -12   6   1     1331.97     1318.01     38.01 o 
 -10   6   1       51.74       61.51      6.78 o 
  -8   6   1     1399.60     1512.26     44.77 o 
  -6   6   1     4548.17     4797.94     46.81 o 
  -4   6   1      642.08      641.98     16.72 o 
  -2   6   1     4625.70     4575.39     43.28 o 
   0   6   1       60.07       62.97      5.39 o 
   2   6   1       60.82       53.92      3.80 o 
   4   6   1     4548.25     4728.78     42.28 o 
   6   6   1     5646.54     5925.37     84.16 o 
   8   6   1      498.58      499.79     26.91 o 
  10   6   1      739.44      798.01     19.07 o 
  12   6   1     1441.50     1406.90     37.16 o 
  14   6   1     1593.87     1529.94     32.27 o 
  16   6   1      413.73      458.01     26.36 o 
  18   6   1       52.29       54.88      3.93 o 
 -17   7   1     1552.35     1568.38     43.13 o 
 -15   7   1      873.84      916.73     27.76 o 
 -13   7   1     1952.47     1957.51     37.37 o 
 -11   7   1     2228.75     2282.36     89.31 o 
  -9   7   1      519.01      605.19     19.79 o 
  -7   7   1      706.22      638.01     30.27 o 
  -5   7   1     4170.83     4529.94     48.98 o 
  -3   7   1      643.36      533.83     16.64 o 
  -1   7   1     1423.79     1496.00     27.50 o 
   1   7   1     4449.91     4557.91     76.62 o 
   3   7   1     3170.60     3474.75     50.68 o 
   5   7   1      795.17      841.45     23.46 o 
   7   7   1       29.50       10.74      5.26 o 
   9   7   1     5863.60     5952.09     81.64 o 
  11   7   1     5245.29     5232.09     61.49 o 
  13   7   1      250.95      224.93     12.75 o 
  15   7   1     1766.26     1679.49     30.51 o 
  17   7   1       77.34       67.69      6.48 o 
 -18   8   1       52.65       49.63      5.23 o 
 -16   8   1     1079.69     1012.30     18.93 o 
 -14   8   1     3817.81     3673.31     51.43 o 
 -12   8   1      279.17      304.72     15.06 o 
 -10   8   1       36.47       51.99      6.88 o 
  -8   8   1      712.44      685.83     16.93 o 
  -6   8   1     2781.49     2928.69     67.36 o 
  -4   8   1     1870.49     1952.81     34.70 o 
  -2   8   1     1103.34     1156.52     26.67 o 
   0   8   1     7246.73     7288.82     67.35 o 
   2   8   1      598.15      661.11     20.71 o 
   4   8   1      104.94      100.61      9.37 o 
   6   8   1       10.10       18.48      6.01 o 
   8   8   1     3898.34     3760.97     79.38 o 
  10   8   1      483.78      495.81     19.03 o 
  12   8   1     1300.21     1227.95     28.93 o 
  14   8   1       84.06       77.31      5.73 o 
  16   8   1       46.13       43.11      5.34 o 
 -17   9   1      315.14      316.97     13.26 o 
 -15   9   1      297.22      273.67     10.56 o 
 -13   9   1     1017.60     1006.32     24.29 o 
 -11   9   1     1171.65     1193.15     28.91 o 
  -9   9   1     2380.69     2338.29     33.89 o 
  -7   9   1      244.60      253.59     10.71 o 
  -5   9   1       13.29        5.87     10.89 o 
  -3   9   1     1925.13     1988.36     37.54 o 
  -1   9   1      168.76      188.19     14.34 o 
   1   9   1     1344.01     1326.82     31.23 o 
   3   9   1     4200.74     4472.17     58.25 o 
   5   9   1      260.69      251.10     10.12 o 
   7   9   1      344.44      302.09     13.42 o 
   9   9   1      427.83      477.68     23.28 o 
  11   9   1       10.13        8.52      4.15 o 
  13   9   1      592.05      594.54     17.68 o 
  15   9   1     1242.90     1165.65     35.47 o 
 -16  10   1        3.14        5.87      2.40 o 
 -14  10   1       23.79       26.40      3.73 o 
 -12  10   1      681.59      623.48     18.49 o 
 -10  10   1       55.02       65.65      7.27 o 
  -8  10   1      414.09      456.76     16.37 o 
  -6  10   1       40.08       21.02      7.63 o 
  -4  10   1      125.28      150.78     12.05 o 
  -2  10   1      285.81      290.26     15.91 o 
   0  10   1      903.51      994.78     23.57 o 
   2  10   1     1237.65     1328.87     27.56 o 
   4  10   1      199.72      194.27     22.28 o 
   6  10   1     2077.47     2127.14     43.53 o 
   8  10   1       65.70       62.28      7.37 o 
  10  10   1      282.32      274.70     17.40 o 
  12  10   1       48.37       39.95     12.33 o 
  14  10   1      348.19      308.03     13.10 o 
 -13  11   1      225.71      207.02      7.94 o 
 -11  11   1      580.86      598.57     16.61 o 
  -9  11   1     1133.48     1118.40     25.13 o 
  -7  11   1       94.74      108.83     15.30 o 
  -5  11   1      209.61      232.64     22.53 o 
  -3  11   1        8.74       18.05      4.73 o 
  -1  11   1     3354.56     3188.38     76.58 o 
   1  11   1     1335.91     1298.29     51.11 o 
   3  11   1     1035.05      991.49     45.30 o 
   5  11   1     1295.16     1317.00     33.31 o 
   7  11   1       17.99       26.56     14.64 o 
   9  11   1       67.35       67.89      9.03 o 
  11  11   1      189.62      174.96     11.83 o 
  13  11   1       53.09       64.61      7.94 o 
 -12  12   1       80.08       71.75      6.53 o 
 -10  12   1      694.99      714.45     35.69 o 
  -8  12   1     1363.70     1236.42     34.51 o 
  -6  12   1        3.55       13.61      7.62 o 
  -4  12   1     1051.99     1164.35     31.22 o 
  -2  12   1        5.87        5.38      4.41 o 
   0  12   1       29.75       32.92      7.18 o 
   2  12   1       48.20       42.41      7.33 o 
   4  12   1     1573.72     1620.70     37.07 o 
   6  12   1     1430.04     1440.18     52.17 o 
   8  12   1        3.42        3.29      3.89 o 
  10  12   1      248.85      265.76     12.90 o 
  12  12   1      119.71      115.95      9.92 o 
 -11  13   1        5.66       13.03      4.81 o 
  -9  13   1       12.05       11.34      6.37 o 
  -7  13   1       20.15       22.70      5.88 o 
  -5  13   1      677.28      715.33     34.82 o 
  -3  13   1     2860.17     2943.73     47.72 o 
  -1  13   1        7.74       17.31      5.27 o 
   1  13   1       96.68       89.42      9.44 o 
   3  13   1      558.63      582.50     21.52 o 
   5  13   1       39.28       28.56      8.53 o 
   7  13   1      216.86      193.61     21.20 o 
   9  13   1      843.11      792.92     33.41 o 
  11  13   1      362.44      351.40     15.98 o 
  -8  14   1      148.05      149.27     13.53 o 
  -6  14   1      313.75      298.15     14.59 o 
  -4  14   1      393.93      421.61     24.29 o 
  -2  14   1       53.70       68.14      7.88 o 
   0  14   1       45.28       43.39      5.98 o 
   2  14   1      505.75      536.92     18.58 o 
   4  14   1        1.89        4.95      5.33 o 
   6  14   1     1603.06     1693.76     51.42 o 
   8  14   1      429.01      422.49     20.85 o 
  -5  15   1        0.15       -5.22      5.22 o 
  -3  15   1       39.10       57.85      7.90 o 
  -1  15   1        8.55        8.19      4.32 o 
   1  15   1       17.53       19.04      4.64 o 
   3  15   1      154.60      127.10     13.61 o 
   5  15   1      287.48      234.92     15.19 o 
 -20   0   2      972.09      981.08     31.38 o 
 -18   0   2      771.57      792.05     25.82 o 
 -16   0   2     5795.18     5671.00     71.85 o 
 -14   0   2     1387.47     1541.32     38.61 o 
 -12   0   2     2162.15     2095.15     49.42 o 
 -10   0   2     3289.63     3602.88     58.58 o 
  -4   0   2     2121.31     1980.31     26.98 o 
   2   0   2    24137.36    18893.60     79.64 o 
   4   0   2      272.83      316.72     13.28 o 
   6   0   2      366.81      494.42     19.87 o 
   8   0   2     1927.73     1848.22     44.14 o 
  10   0   2      670.43      678.55     30.52 o 
  12   0   2     1103.75     1201.18     32.86 o 
  14   0   2      259.11      242.62     23.83 o 
  16   0   2      413.27      444.18     20.75 o 
  18   0   2        5.40        7.36      3.39 o 
 -19   1   2       20.46       14.81      3.09 o 
 -17   1   2       69.07       64.12      5.64 o 
 -15   1   2       40.89       53.64      5.74 o 
 -13   1   2      229.60      213.61      8.66 o 
 -11   1   2     1782.18     1882.98     31.34 o 
  -9   1   2      250.81      274.33     10.80 o 
  -7   1   2      827.43      923.24     34.25 o 
  -5   1   2     1889.09     1993.04     30.09 o 
  -3   1   2      521.65      737.00      9.63 o 
  -1   1   2     1750.56     1447.84     16.96 o 
   1   1   2     5741.36     5283.65     61.68 o 
   3   1   2      270.78      243.33     13.62 o 
   5   1   2     3649.85     3816.96     35.68 o 
   7   1   2      751.04      949.87     25.08 o 
   9   1   2      650.68      612.86     19.31 o 
  11   1   2      340.81      315.75     15.82 o 
  13   1   2     1157.44     1239.91     24.52 o 
  15   1   2     1380.29     1390.86     30.81 o 
  17   1   2      971.54      966.17     19.04 o 
  19   1   2      665.92      660.84     16.38 o 
 -20   2   2      869.44      917.28     28.32 o 
 -18   2   2        4.73        5.35      2.45 o 
 -16   2   2      524.88      494.05     15.52 o 
 -14   2   2     3602.81     3379.08     34.73 o 
 -12   2   2     1822.65     1864.92     51.30 o 
 -10   2   2       19.41        9.08      2.49 o 
  -8   2   2     2559.78     2416.06     40.07 o 
  -6   2   2     9265.14     8464.19     38.99 o 
  -4   2   2     2777.82     2494.94     31.83 o 
  -2   2   2     1054.48      970.29      9.30 o 
   2   2   2    26821.32    21795.75     83.22 o 
   4   2   2     3945.28     3734.44    128.52 o 
   6   2   2    22286.52    21248.21     92.10 o 
   8   2   2     6464.78     6192.17     57.98 o 
  10   2   2        0.25        0.73      2.57 o 
  12   2   2     4308.16     4366.16     34.38 o 
  14   2   2     5193.75     5272.06     50.12 o 
  16   2   2     2216.29     2131.47     34.03 o 
  18   2   2       99.69       99.79      6.61 o 
 -19   3   2       60.78       60.35      5.42 o 
 -17   3   2     3013.20     2960.78     37.92 o 
 -15   3   2     6629.99     6600.54     56.10 o 
 -13   3   2      412.99      435.16     11.32 o 
 -11   3   2       62.30       38.60      6.96 o 
  -9   3   2     3621.67     4169.06     86.00 o 
  -7   3   2       33.88       38.40      2.95 o 
  -5   3   2      290.81      353.47      6.65 o 
  -3   3   2        4.04        7.44      1.45 o 
  -1   3   2    22178.13    19328.33     59.53 o 
   1   3   2     9959.66     9070.79     53.47 o 
   3   3   2     4779.48     4773.50     38.01 o 
   5   3   2     1207.60     1129.84     19.99 o 
   7   3   2     2103.18     2226.84     76.84 o 
   9   3   2       37.35       55.72      6.40 o 
  11   3   2      416.87      380.48     12.56 o 
  13   3   2      470.97      480.00     13.92 o 
  15   3   2      459.33      484.66     15.11 o 
  17   3   2      496.30      468.47     12.51 o 
  19   3   2       74.35       65.17      5.19 o 
 -20   4   2        2.50        2.85      2.76 o 
 -18   4   2     1410.06     1485.34     21.33 o 
 -16   4   2       73.26       78.45      6.26 o 
 -14   4   2      414.27      388.17     12.12 o 
 -12   4   2     2262.02     2065.87     23.66 o 
 -10   4   2     2621.47     2984.35     57.92 o 
  -8   4   2     1268.49     1400.47     23.06 o 
  -6   4   2      547.53      492.40     11.47 o 
  -4   4   2      794.52      849.92     14.11 o 
  -2   4   2      429.17      432.09      8.06 o 
   0   4   2    34658.23    29124.65     63.13 o 
   2   4   2     8964.14     8309.76    144.58 o 
   4   4   2     4120.50     4723.61     32.92 o 
   6   4   2      662.65      597.93     16.33 o 
   8   4   2     1230.44     1272.08     27.32 o 
  10   4   2      716.56      634.63     29.67 o 
  12   4   2      788.18      769.83     16.93 o 
  14   4   2     6721.66     6410.29     77.67 o 
  16   4   2      291.79      337.44     16.23 o 
  18   4   2      105.68       95.23      7.29 o 
 -19   5   2        0.96       -2.11      4.16 o 
 -17   5   2        8.57       12.30      3.32 o 
 -15   5   2      251.95      263.08     11.17 o 
 -13   5   2      665.86      643.93     21.05 o 
 -11   5   2        3.45        6.62      5.33 o 
  -9   5   2      558.48      639.74     27.70 o 
  -7   5   2     1191.66     1340.21     36.94 o 
  -5   5   2      554.88      471.58     12.33 o 
  -3   5   2    12171.00    12673.80     99.92 o 
  -1   5   2     6924.46     6937.04     40.06 o 
   1   5   2      158.12      157.51      7.71 o 
   3   5   2      856.08      882.34     20.05 o 
   5   5   2      356.83      353.14     12.80 o 
   7   5   2       63.29       47.80      7.73 o 
   9   5   2      314.31      330.27     20.29 o 
  11   5   2      634.65      703.78     15.42 o 
  13   5   2        1.27       -1.18      3.35 o 
  15   5   2        3.48        2.35      4.98 o 
  17   5   2      658.07      636.72     18.99 o 
 -18   6   2       33.68       47.21      7.92 o 
 -16   6   2      213.86      173.36     20.96 o 
 -14   6   2      459.61      449.43     21.77 o 
 -12   6   2      151.66      128.13     17.00 o 
 -10   6   2      584.30      593.71     22.41 o 
  -8   6   2        0.78        5.07      3.77 o 
  -6   6   2     5289.54     5585.88     79.29 o 
  -4   6   2      715.26      712.14     16.86 o 
  -2   6   2      245.01      256.02      7.73 o 
   0   6   2     3129.83     3593.28     38.92 o 
   2   6   2     1911.62     2158.85     28.79 o 
   4   6   2     1020.89     1005.09     17.96 o 
   6   6   2      156.17      128.29      8.53 o 
   8   6   2        5.22       25.58      7.29 o 
  10   6   2      248.85      218.47      9.27 o 
  12   6   2       23.85       22.04      5.22 o 
  14   6   2     1363.14     1291.39     28.59 o 
  16   6   2       67.26       55.72      6.51 o 
  18   6   2      403.35      343.35     19.36 o 
 -17   7   2      448.21      476.16     17.52 o 
 -15   7   2     1057.09     1043.77     24.98 o 
 -13   7   2     1405.34     1387.48     38.69 o 
 -11   7   2        2.93        7.52      3.94 o 
  -9   7   2     1436.69     1341.55     24.34 o 
  -7   7   2      231.62      233.93     18.45 o 
  -5   7   2     2553.02     2874.17     39.62 o 
  -3   7   2     7661.53     7928.01     59.31 o 
  -1   7   2     2237.50     2224.55     33.61 o 
   1   7   2     5102.56     5340.59     51.50 o 
   3   7   2      249.60      252.47     12.53 o 
   5   7   2       51.59       74.37     38.55 o 
   7   7   2       35.96       89.70     12.35 o 
   9   7   2      138.27      139.71     10.09 o 
  11   7   2      355.29      381.00     16.52 o 
  13   7   2       15.93        9.88      4.08 o 
  15   7   2       73.02       69.86      7.59 o 
  17   7   2     1111.29     1154.86     19.42 o 
 -18   8   2        9.67       15.04      3.55 o 
 -16   8   2      208.20      211.62     12.00 o 
 -14   8   2       60.48       68.16      7.11 o 
 -12   8   2        0.54        5.83     18.09 o 
 -10   8   2     1880.74     1818.83     46.36 o 
  -8   8   2       70.33       59.02      5.23 o 
  -6   8   2      475.46      496.42     21.10 o 
  -4   8   2     3458.48     3613.65     72.92 o 
  -2   8   2     3187.54     3673.21     84.47 o 
   0   8   2      860.33      857.42     23.32 o 
   2   8   2     1444.22     1402.86     30.63 o 
   4   8   2       12.92       20.75      4.64 o 
   6   8   2     1098.04     1168.59     25.00 o 
   8   8   2     3069.61     2905.25     76.22 o 
  10   8   2      531.07      510.84     32.49 o 
  12   8   2     1746.08     1717.07     32.88 o 
  14   8   2      377.19      396.66     13.71 o 
  16   8   2      396.02      364.87     18.11 o 
 -17   9   2      686.93      654.69     19.54 o 
 -15   9   2      153.14      156.09      8.14 o 
 -13   9   2      309.33      272.93     12.93 o 
 -11   9   2       49.97       50.60     10.31 o 
  -9   9   2       10.96       10.46      3.72 o 
  -7   9   2       50.92       51.14      6.12 o 
  -5   9   2     1919.35     1964.88    129.22 o 
  -3   9   2     3002.43     3170.38     72.42 o 
  -1   9   2       38.63       24.68      6.36 o 
   1   9   2      242.48      254.75     14.03 o 
   3   9   2      961.85      863.01     21.64 o 
   5   9   2       51.22       61.31      5.62 o 
   7   9   2      348.45      311.81     17.46 o 
   9   9   2       87.04      116.71     12.44 o 
  11   9   2      727.53      733.09     27.93 o 
  13   9   2       27.49       23.30      5.55 o 
  15   9   2      255.48      271.26     16.28 o 
 -16  10   2       13.50       14.50      3.11 o 
 -14  10   2      834.89      824.12     17.44 o 
 -12  10   2       35.39       46.15      5.59 o 
 -10  10   2     1100.62     1102.31     26.72 o 
  -8  10   2      353.25      337.82     17.99 o 
  -6  10   2     1082.09     1254.83     34.46 o 
  -4  10   2      332.66      320.49     25.96 o 
  -2  10   2      180.87      197.93     13.32 o 
   0  10   2      323.72      296.28     13.13 o 
   2  10   2     1499.35     1560.11     30.02 o 
   4  10   2      494.61      503.60     14.74 o 
   6  10   2       18.90       11.77      7.65 o 
   8  10   2     1057.56     1026.74     26.92 o 
  10  10   2     3145.80     2961.80     57.98 o 
  12  10   2       80.41       96.87      9.31 o 
  14  10   2      255.63      252.72     11.20 o 
 -13  11   2       98.45       90.98      5.51 o 
 -11  11   2     2206.31     2101.14     30.95 o 
  -9  11   2     1311.95     1341.66     28.42 o 
  -7  11   2      284.93      247.49     15.41 o 
  -5  11   2      972.62      983.99     44.61 o 
  -3  11   2      552.32      535.07     29.84 o 
  -1  11   2     3735.50     3738.46     82.85 o 
   1  11   2     2550.77     2449.06     70.07 o 
   3  11   2     3853.50     4174.29     93.00 o 
   5  11   2     5896.60     5863.56     71.96 o 
   7  11   2       83.47       69.25      7.54 o 
   9  11   2      962.91      953.70     29.78 o 
  11  11   2     1007.59     1042.72     27.29 o 
  13  11   2       20.27       16.61      3.35 o 
 -12  12   2      653.87      585.48     23.71 o 
 -10  12   2      557.37      532.85     30.41 o 
  -8  12   2     2258.45     2346.49     46.55 o 
  -6  12   2       64.11       57.92     11.38 o 
  -4  12   2        9.14       -5.06      7.60 o 
  -2  12   2      199.11      205.29     14.24 o 
   0  12   2      214.39      233.57     15.34 o 
   2  12   2     1051.28     1115.24     47.81 o 
   4  12   2        0.48        3.44      3.90 o 
   6  12   2     1632.41     1718.19     36.10 o 
   8  12   2       51.08       53.49      7.30 o 
  10  12   2       78.35       59.41      6.53 o 
  12  12   2      297.58      267.22      9.51 o 
 -11  13   2     1327.66     1316.13     30.98 o 
  -9  13   2     2611.50     2503.53     59.85 o 
  -7  13   2       12.70       21.99      5.58 o 
  -5  13   2      476.93      480.63     28.25 o 
  -3  13   2     2873.80     3089.84     51.54 o 
  -1  13   2       86.62      104.99      9.99 o 
   1  13   2      115.89       90.57      9.42 o 
   3  13   2     1631.35     1657.51     35.58 o 
   5  13   2     1979.47     2126.18     58.68 o 
   7  13   2        5.09        9.92      7.53 o 
   9  13   2      544.04      556.87     44.86 o 
  -8  14   2       52.46       50.75      8.10 o 
  -6  14   2      359.59      400.67     16.41 o 
  -4  14   2       33.04       24.56      6.76 o 
  -2  14   2      337.29      361.83     15.00 o 
   0  14   2      366.71      370.83     15.72 o 
   2  14   2        2.54        8.88      3.52 o 
   4  14   2      222.94      209.84     20.16 o 
   6  14   2       37.53       48.64      9.58 o 
   8  14   2      408.82      449.81     18.96 o 
  -5  15   2     2551.27     2544.39    100.94 o 
  -3  15   2     1385.15     1412.85     35.22 o 
  -1  15   2      215.19      202.68     13.66 o 
   1  15   2       19.12       18.53      4.53 o 
   3  15   2      570.15      546.47     24.32 o 
   5  15   2        9.61        1.80      3.17 o 
 -19   1   3       54.81       47.82      8.72 o 
 -17   1   3       11.46       12.50      2.98 o 
 -15   1   3     1404.21     1414.21     25.43 o 
 -13   1   3      492.95      492.75     12.82 o 
 -11   1   3       52.52       52.10      5.66 o 
  -9   1   3      452.04      635.98     12.52 o 
  -7   1   3    29745.76    28674.51    259.13 o 
  -5   1   3    16227.19    15070.61    107.97 o 
  -3   1   3      508.64      579.66      8.33 o 
  -1   1   3      609.29      608.27     10.42 o 
   1   1   3      967.64     1067.86     14.19 o 
   3   1   3     8087.73     7702.12    118.87 o 
   5   1   3     5545.48     5517.65     83.95 o 
   7   1   3     2193.58     2343.50     35.05 o 
   9   1   3       69.30       64.48      7.13 o 
  11   1   3      246.61      240.63     11.94 o 
  13   1   3      344.76      318.25     14.89 o 
  15   1   3     2225.45     2121.71     36.09 o 
  17   1   3       15.12       25.43      3.56 o 
  19   1   3      167.31      169.69     12.01 o 
 -20   2   3     1449.02     1487.58     26.32 o 
 -18   2   3       58.50       46.71      7.19 o 
 -16   2   3     1315.71     1272.78     24.12 o 
 -14   2   3     1396.24     1323.34     24.90 o 
 -12   2   3      338.36      316.36     21.70 o 
 -10   2   3     3290.03     3542.81     41.12 o 
  -8   2   3     3189.88     3673.37     32.65 o 
  -6   2   3      173.82      167.93      5.70 o 
  -4   2   3     1449.74     1528.77     15.21 o 
  -2   2   3     2777.99     2617.02     15.25 o 
   0   2   3    23279.91    19642.92     96.78 o 
   2   2   3      233.40      286.25      9.14 o 
   4   2   3     2879.65     2901.35    153.45 o 
   6   2   3     3450.06     3632.19     40.70 o 
   8   2   3     1769.90     1980.71     34.47 o 
  10   2   3       16.00        6.51      3.50 o 
  12   2   3      311.25      320.04     10.99 o 
  14   2   3      621.42      611.37     17.21 o 
  16   2   3        0.99        7.92      3.09 o 
  18   2   3      342.20      369.19     11.28 o 
 -19   3   3      146.24      128.76      9.01 o 
 -17   3   3       14.52       20.60      4.46 o 
 -15   3   3        2.63        3.62      3.10 o 
 -13   3   3     2553.35     2722.70     30.63 o 
 -11   3   3     1480.47     1581.49     47.17 o 
  -9   3   3     5147.71     5744.97     96.83 o 
  -7   3   3       20.58       22.04      2.48 o 
  -5   3   3       41.01       80.75      4.67 o 
  -3   3   3     4179.48     3866.97     17.72 o 
  -1   3   3     8031.47     7631.31     42.96 o 
   1   3   3    21221.31    18369.29     47.16 o 
   3   3   3     2044.17     2058.77     20.85 o 
   5   3   3    13437.65    13614.92     73.73 o 
   7   3   3     3598.42     4067.32     46.68 o 
   9   3   3      785.41      792.89     28.33 o 
  11   3   3     1935.36     2065.01     21.00 o 
  13   3   3        2.33        6.00      5.21 o 
  15   3   3      321.23      336.13     16.50 o 
  17   3   3      912.89      945.73     20.34 o 
  19   3   3      538.72      526.35     23.24 o 
 -20   4   3       21.80       18.84      3.95 o 
 -18   4   3      499.19      518.23     18.53 o 
 -16   4   3       14.77       10.69      3.82 o 
 -14   4   3    10737.64    10157.50     67.24 o 
 -12   4   3     5008.08     4902.05     71.44 o 
 -10   4   3      624.12      645.63     19.76 o 
  -8   4   3     4642.61     4956.61     49.93 o 
  -6   4   3     3601.76     3635.31     63.60 o 
  -4   4   3      474.83      469.74      8.23 o 
  -2   4   3     7803.24     7597.38     46.03 o 
   0   4   3    24652.49    22731.32    113.24 o 
   2   4   3      990.55      986.77     15.42 o 
   4   4   3     1431.99     1698.98     25.44 o 
   6   4   3    10795.05    11370.36     74.84 o 
   8   4   3      642.42      595.97     19.39 o 
  10   4   3      482.55      513.44     11.94 o 
  12   4   3      513.72      503.27     15.71 o 
  14   4   3     2284.32     2174.33     44.14 o 
  16   4   3     2195.15     2259.16     32.35 o 
  18   4   3      181.15      199.77      9.31 o 
 -19   5   3       78.33       81.77      9.38 o 
 -17   5   3      801.96      822.20     24.26 o 
 -15   5   3     2182.20     2227.30     41.41 o 
 -13   5   3      508.57      540.73     18.43 o 
 -11   5   3     4352.99     4582.24     48.83 o 
  -9   5   3     2788.12     2882.53     42.23 o 
  -7   5   3        5.11        6.84      2.64 o 
  -5   5   3       12.86        9.68      2.78 o 
  -3   5   3     1138.29     1482.48     18.15 o 
  -1   5   3     1233.85     1218.40     22.91 o 
   1   5   3    10576.69    10492.43     64.36 o 
   3   5   3    16548.88    16956.77     89.03 o 
   5   5   3     2033.84     2180.46     46.17 o 
   7   5   3      336.06      366.77     21.42 o 
   9   5   3      508.61      533.92     28.04 o 
  11   5   3      381.60      348.14     11.39 o 
  13   5   3      266.24      291.42     14.12 o 
  15   5   3     7260.04     7233.50    122.51 o 
  17   5   3     1787.71     1644.51     60.84 o 
 -18   6   3      149.63      160.94     14.18 o 
 -16   6   3      783.93      741.49     37.40 o 
 -14   6   3     3151.78     3093.15     55.56 o 
 -12   6   3     2886.67     3011.95     96.64 o 
 -10   6   3       64.68       76.15      6.77 o 
  -8   6   3      136.21      157.52     10.28 o 
  -6   6   3        9.21       44.72     20.46 o 
  -4   6   3      298.89      330.54     12.40 o 
  -2   6   3      356.69      381.57     14.17 o 
   0   6   3    10159.05    10486.22     71.73 o 
   2   6   3     4920.01     5074.22     40.22 o 
   4   6   3      147.41      126.89      6.95 o 
   6   6   3       68.23      112.02      9.15 o 
   8   6   3     1174.93     1197.61     29.26 o 
  10   6   3      338.52      291.11     10.63 o 
  12   6   3      298.58      278.02     13.89 o 
  14   6   3       70.36       70.07      8.42 o 
  16   6   3     4620.45     4462.26    158.61 o 
 -17   7   3      648.53      668.59     21.84 o 
 -15   7   3      163.60      184.20     12.84 o 
 -13   7   3        5.33       27.12      7.06 o 
 -11   7   3      755.26      698.17     34.03 o 
  -9   7   3     2568.07     2473.74     32.92 o 
  -7   7   3     2194.67     2262.32     65.20 o 
  -5   7   3       25.09       19.84      3.85 o 
  -3   7   3     5164.03     5469.09     50.71 o 
  -1   7   3        8.23       16.75      3.52 o 
   1   7   3     1044.47     1018.72     18.73 o 
   3   7   3    19677.03    19269.70    145.76 o 
   5   7   3     2260.26     2231.02     30.82 o 
   7   7   3      704.88      760.90     21.70 o 
   9   7   3      644.90      678.02     25.00 o 
  11   7   3      205.22      265.73     13.65 o 
  13   7   3        4.14       12.79      4.10 o 
  15   7   3      297.62      316.53     13.78 o 
  17   7   3     2161.62     2132.78     35.73 o 
 -18   8   3      384.17      342.12     14.05 o 
 -16   8   3        5.48        7.19      3.43 o 
 -14   8   3       30.48       41.94      5.64 o 
 -12   8   3     1036.18     1001.83     33.34 o 
 -10   8   3     1533.53     1650.90     44.00 o 
  -8   8   3      164.60      165.73      9.90 o 
  -6   8   3     1491.34     1499.51     33.37 o 
  -4   8   3       70.83       82.01     11.91 o 
  -2   8   3      298.36      458.24     26.56 o 
   0   8   3       95.64      107.96      8.56 o 
   2   8   3      501.69      553.36     23.68 o 
   4   8   3      386.51      370.86     17.04 o 
   6   8   3     3957.99     3962.47     46.94 o 
   8   8   3      216.62      211.92     16.20 o 
  10   8   3      130.57      162.59     14.14 o 
  12   8   3      164.60      198.24     14.62 o 
  14   8   3      782.08      819.21     18.20 o 
  16   8   3       80.49      100.08      8.63 o 
 -17   9   3      755.10      699.85     19.87 o 
 -15   9   3      405.36      426.37     12.83 o 
 -13   9   3      678.68      668.97     19.56 o 
 -11   9   3     2685.49     2660.47     42.26 o 
  -9   9   3     3921.52     3853.88     51.30 o 
  -7   9   3      539.10      559.25     23.40 o 
  -5   9   3     1565.28     1616.89     49.77 o 
  -3   9   3     2708.46     3010.56     72.59 o 
  -1   9   3     2121.45     2093.01     60.15 o 
   1   9   3     3219.27     3375.02     50.24 o 
   3   9   3     1047.36     1095.95     21.14 o 
   5   9   3    11444.03    11009.48    270.93 o 
   7   9   3      422.64      343.45     16.06 o 
   9   9   3      766.00      824.56     30.77 o 
  11   9   3     2813.11     2713.14     51.72 o 
  13   9   3      137.74      138.01     11.08 o 
  15   9   3      194.79      203.00     12.77 o 
 -16  10   3        1.04       -0.35      2.23 o 
 -14  10   3      245.50      215.46      8.88 o 
 -12  10   3       37.33       33.80      4.75 o 
 -10  10   3      170.02      176.29     10.91 o 
  -8  10   3     3098.04     2937.56     52.65 o 
  -6  10   3     1147.08     1355.64     52.83 o 
  -4  10   3       88.56       70.86     11.47 o 
  -2  10   3      821.02      837.29     22.41 o 
   0  10   3     1034.34     1113.86     34.46 o 
   2  10   3      141.70      168.83     10.04 o 
   4  10   3     1248.11     1279.25     34.41 o 
   6  10   3     1114.93     1149.62     33.30 o 
   8  10   3     3025.34     2799.17     55.39 o 
  10  10   3       42.23       50.52      9.57 o 
  12  10   3      371.30      361.05     16.17 o 
  14  10   3     1869.84     1825.74     37.44 o 
 -13  11   3       71.65       72.52      4.82 o 
 -11  11   3       18.04       33.83     10.03 o 
  -9  11   3      780.63      880.22     23.12 o 
  -7  11   3      642.82      622.64     24.25 o 
  -5  11   3      102.74      137.89     23.61 o 
  -3  11   3     2323.82     2209.84     61.09 o 
  -1  11   3      735.50      775.31     52.25 o 
   1  11   3      265.80      255.47     23.36 o 
   3  11   3     1744.89     1745.93     39.69 o 
   5  11   3      966.29      997.22     30.32 o 
   7  11   3      189.90      178.60     14.13 o 
   9  11   3      380.13      366.13     20.49 o 
  11  11   3      588.32      615.98     23.61 o 
  13  11   3       11.53       11.24      3.74 o 
 -12  12   3      406.38      412.58     12.37 o 
 -10  12   3     1514.33     1527.74     41.36 o 
  -8  12   3      200.37      166.58      9.93 o 
  -6  12   3      103.87       58.73      8.05 o 
  -4  12   3       30.12       49.31      7.34 o 
  -2  12   3      204.34      207.32     19.35 o 
   0  12   3      534.12      524.71     31.86 o 
   2  12   3       75.46       86.26     14.08 o 
   4  12   3       32.01       44.11      6.64 o 
   6  12   3      163.31      164.83     18.83 o 
   8  12   3      108.57      107.39      9.37 o 
  10  12   3      101.35       87.48      7.16 o 
 -11  13   3       59.04       33.70      4.95 o 
  -9  13   3      369.46      399.59     18.88 o 
  -7  13   3      224.25      200.85     12.82 o 
  -5  13   3       53.08       63.81     10.91 o 
  -3  13   3       35.90       47.64      6.61 o 
  -1  13   3     1430.85     1419.04     33.99 o 
   1  13   3     1483.34     1501.62     47.65 o 
   3  13   3      206.01      197.17     12.35 o 
   5  13   3      230.48      203.29     21.29 o 
   7  13   3       57.36       44.13      5.31 o 
   9  13   3       23.81       19.30      2.99 o 
  -8  14   3      144.75      117.08     10.37 o 
  -6  14   3      115.93      100.62      8.27 o 
  -4  14   3      220.77      246.97     18.04 o 
  -2  14   3        0.91        4.61      5.22 o 
   0  14   3      272.18      271.87     18.57 o 
   2  14   3      107.84      116.69     11.44 o 
   4  14   3      599.19      567.20     29.09 o 
   6  14   3      368.20      371.23     19.87 o 
  -5  15   3      655.52      622.69     15.48 o 
  -3  15   3      640.83      674.47     23.47 o 
  -1  15   3       70.89       66.47      7.87 o 
   1  15   3      162.15      139.04     20.57 o 
   3  15   3      102.47       69.56      7.61 o 
 -20   0   4      915.50     1026.69     33.23 o 
 -18   0   4      872.91      935.83     41.81 o 
 -16   0   4     3212.04     3101.45     80.65 o 
 -14   0   4       37.60       20.82      9.65 o 
 -12   0   4     2585.15     2492.64     56.59 o 
 -10   0   4     6028.63     6534.68     84.54 o 
  -8   0   4       17.20       18.54      4.73 o 
  -6   0   4     4307.20     3808.92     51.58 o 
  -4   0   4    15230.54    13384.11     77.51 o 
  -2   0   4      656.81      595.17     17.94 o 
   0   0   4      623.21      515.56     16.77 o 
   2   0   4     9819.99     8871.49     71.54 o 
   4   0   4       82.64       73.57      7.98 o 
   6   0   4    29237.42    28332.37    169.60 o 
   8   0   4     7941.20     8101.88    103.84 o 
  10   0   4     2987.06     2898.16     68.10 o 
  12   0   4     3382.18     3371.36     57.18 o 
  14   0   4     9364.76     9121.00    122.25 o 
  16   0   4      858.49      872.18     25.53 o 
  18   0   4       48.19       42.40      4.59 o 
 -21   1   4     2029.05     2000.47     33.72 o 
 -19   1   4       11.63       12.95      4.38 o 
 -17   1   4     1005.98     1030.50     32.43 o 
 -15   1   4      660.94      695.21     21.69 o 
 -13   1   4      181.31      173.37      8.86 o 
 -11   1   4     3625.16     3830.61     53.90 o 
  -9   1   4    11056.29    11758.65     75.38 o 
  -7   1   4     1213.87     1499.10     16.99 o 
  -5   1   4       11.57       12.82      2.29 o 
  -3   1   4     7399.70     7460.77     45.86 o 
  -1   1   4     3053.02     3135.49     22.79 o 
   1   1   4     5415.21     5287.90     35.60 o 
   3   1   4     1930.56     1950.42     25.58 o 
   5   1   4     1686.91     1796.42     28.64 o 
   7   1   4      165.52      167.05     10.06 o 
   9   1   4       52.74       41.42      6.09 o 
  11   1   4      448.07      464.05     15.04 o 
  13   1   4      105.53      135.71      9.64 o 
  15   1   4        0.96        8.29      3.28 o 
  17   1   4      293.48      290.30      9.25 o 
 -20   2   4      401.93      369.63     10.41 o 
 -18   2   4     2039.05     2200.23     42.95 o 
 -16   2   4     1145.08     1084.14     26.93 o 
 -14   2   4     1668.64     1584.53     27.16 o 
 -12   2   4     1291.20     1220.48     42.71 o 
 -10   2   4      237.24      239.50     14.22 o 
  -8   2   4     8385.53     8500.26     60.70 o 
  -6   2   4    13160.50    12741.97     51.59 o 
  -4   2   4     1593.21     1620.04     17.33 o 
  -2   2   4     1248.77     1206.50     19.20 o 
   0   2   4    30143.42    24920.17    202.48 o 
   2   2   4      104.09       92.26      5.40 o 
   4   2   4     6774.75     7280.23     90.43 o 
   6   2   4       22.00       19.13      3.71 o 
   8   2   4     4443.30     4603.23     54.93 o 
  10   2   4        0.48        2.82      4.39 o 
  12   2   4      423.77      451.54     16.50 o 
  14   2   4     1254.65     1214.26     26.85 o 
  16   2   4      406.57      418.84     12.16 o 
  18   2   4        5.21        5.17      3.42 o 
 -19   3   4      109.35      107.27      8.27 o 
 -17   3   4       48.60       54.07      6.26 o 
 -15   3   4        1.77       -0.15      4.42 o 
 -13   3   4      652.58      669.66     17.39 o 
 -11   3   4       30.95       34.99      8.06 o 
  -9   3   4      842.74      945.73     25.04 o 
  -7   3   4       35.20       40.28      4.00 o 
  -5   3   4      369.65      384.03      9.18 o 
  -3   3   4       42.83       25.22      2.47 o 
  -1   3   4      926.06      853.01     11.13 o 
   1   3   4    23835.04    22330.04    156.33 o 
   3   3   4       52.71       89.88      5.83 o 
   5   3   4      993.39     1030.83     21.83 o 
   7   3   4       12.22       32.13      4.79 o 
   9   3   4     1456.11     1420.27     38.53 o 
  11   3   4      383.09      384.92     10.54 o 
  13   3   4      133.67      113.64     10.13 o 
  15   3   4     2087.37     2010.89     55.61 o 
  17   3   4     1353.38     1360.84     27.45 o 
 -20   4   4     1162.20     1155.50     27.36 o 
 -18   4   4      219.48      222.05     10.94 o 
 -16   4   4       14.89       14.63      4.02 o 
 -14   4   4     5876.47     5581.97     59.83 o 
 -12   4   4      746.20      740.58     20.88 o 
 -10   4   4     3734.89     3455.97     69.55 o 
  -8   4   4     2228.45     2163.82     33.22 o 
  -6   4   4     6410.72     6309.10     54.77 o 
  -4   4   4     5052.04     4854.17    101.22 o 
  -2   4   4     2480.04     2430.31     20.40 o 
   0   4   4     2649.10     2350.03     27.80 o 
   2   4   4    13887.27    12358.46     77.77 o 
   4   4   4    10587.48    10395.09     64.65 o 
   6   4   4     2134.19     2430.17     77.40 o 
   8   4   4      996.96      917.47     25.21 o 
  10   4   4      308.99      301.42      9.82 o 
  12   4   4      447.61      475.90     17.46 o 
  14   4   4       36.77       49.24      6.00 o 
  16   4   4      928.06     1003.77     37.36 o 
  18   4   4      243.71      210.65      8.14 o 
 -19   5   4       14.95       13.28      4.32 o 
 -17   5   4       84.15      101.37      7.21 o 
 -15   5   4        7.37       11.94      9.41 o 
 -13   5   4     1701.36     1672.53     51.42 o 
 -11   5   4     1691.08     1625.48     47.98 o 
  -9   5   4        8.58       29.64      6.37 o 
  -7   5   4      514.94      509.71     27.09 o 
  -5   5   4     1518.11     1740.89     28.61 o 
  -3   5   4     1306.74     1393.24     51.52 o 
  -1   5   4      135.09      140.98      5.71 o 
   1   5   4       25.90       22.47      3.64 o 
   3   5   4      845.74      912.77     22.52 o 
   5   5   4      352.28      381.69     13.64 o 
   7   5   4       86.04       68.40      6.87 o 
   9   5   4      545.52      556.62     18.93 o 
  11   5   4       51.65       53.94      6.55 o 
  13   5   4      258.06      254.24     12.72 o 
  15   5   4      119.41      143.09     10.05 o 
  17   5   4      182.31      216.71     11.01 o 
 -18   6   4      426.81      443.61     16.09 o 
 -16   6   4       59.21       61.21     10.10 o 
 -14   6   4      764.22      728.39     25.82 o 
 -12   6   4     3494.21     3364.80     55.33 o 
 -10   6   4       24.89       21.62      5.29 o 
  -8   6   4       98.74      103.05      8.58 o 
  -6   6   4      252.53      233.61     15.20 o 
  -4   6   4      162.11      187.49      9.83 o 
  -2   6   4     1458.04     1619.47     20.15 o 
   0   6   4      217.34      221.27     56.24 o 
   2   6   4     6897.49     6814.89     49.40 o 
   4   6   4      609.37      550.24     15.03 o 
   6   6   4     1052.00     1081.04     38.03 o 
   8   6   4     1409.19     1349.49     42.92 o 
  10   6   4       41.66       22.62      5.01 o 
  12   6   4        3.00        3.12      3.15 o 
  14   6   4      810.97      742.55     23.76 o 
  16   6   4        8.88        9.68      3.05 o 
 -17   7   4        9.58        7.23      3.49 o 
 -15   7   4       40.19       46.75     11.66 o 
 -13   7   4      385.86      369.88     19.25 o 
 -11   7   4     2725.65     2553.05     52.48 o 
  -9   7   4        7.76        1.04      3.92 o 
  -7   7   4      469.29      537.93     19.22 o 
  -5   7   4       25.99       30.03      9.02 o 
  -3   7   4      272.89      422.72     24.58 o 
  -1   7   4      423.91      437.46     15.11 o 
   1   7   4     2649.30     2562.39     40.37 o 
   3   7   4      496.65      533.03     15.22 o 
   5   7   4       12.26       19.65      4.42 o 
   7   7   4     1114.21     1083.11     26.23 o 
   9   7   4       19.80       30.62      6.93 o 
  11   7   4       81.54       96.02      8.30 o 
  13   7   4      432.19      422.90     15.16 o 
  15   7   4      524.90      560.00     16.56 o 
 -18   8   4      113.45      135.19      8.58 o 
 -16   8   4        6.71       10.24      3.61 o 
 -14   8   4      235.61      244.77     11.68 o 
 -12   8   4      379.21      393.93     20.56 o 
 -10   8   4        0.03       -0.08      4.64 o 
  -8   8   4      358.99      393.68     15.10 o 
  -6   8   4       18.63       19.31      5.06 o 
  -4   8   4      223.25      268.92     21.21 o 
  -2   8   4       44.10       47.72      9.34 o 
   0   8   4     2881.60     2809.93     51.33 o 
   2   8   4     3944.52     4029.97     54.09 o 
   4   8   4     1209.89     1164.68     21.67 o 
   6   8   4     1230.14     1345.81     29.43 o 
   8   8   4      310.31      310.80     19.23 o 
  10   8   4      399.46      411.06     21.29 o 
  12   8   4      100.36      118.22     10.79 o 
  14   8   4      591.33      590.07     26.43 o 
 -17   9   4       38.24       52.76      5.85 o 
 -15   9   4       66.50       58.49      6.55 o 
 -13   9   4      283.99      324.23     13.94 o 
 -11   9   4     1406.77     1427.00     30.08 o 
  -9   9   4     5649.28     5561.78     80.56 o 
  -7   9   4     1654.30     1690.68    101.68 o 
  -5   9   4       90.51       95.67     10.20 o 
  -3   9   4      489.62      483.46     21.51 o 
  -1   9   4     1775.15     1794.22     31.97 o 
   1   9   4     4006.20     3992.33     78.85 o 
   3   9   4      589.92      581.37     15.87 o 
   5   9   4     9295.42     8960.27     86.12 o 
   7   9   4      302.88      285.40     18.69 o 
   9   9   4        6.71        8.92      5.12 o 
  11   9   4       52.46       69.72      8.79 o 
  13   9   4      174.12      156.66     10.20 o 
  15   9   4       26.75       25.75      4.28 o 
 -16  10   4      114.33       79.19      7.15 o 
 -14  10   4       96.46       86.92      7.03 o 
 -12  10   4       22.43       28.75      5.59 o 
 -10  10   4       38.12       27.08      6.85 o 
  -8  10   4     3138.21     3250.93     55.44 o 
  -6  10   4        5.88       21.93      8.79 o 
  -4  10   4      146.81      129.81     17.64 o 
  -2  10   4       65.78       70.66      9.07 o 
   0  10   4     1050.53     1137.51     22.69 o 
   2  10   4     1670.82     1622.90     38.52 o 
   4  10   4     2654.03     2647.94     50.40 o 
   6  10   4      666.57      683.63     27.80 o 
   8  10   4        1.31        3.16      4.58 o 
  10  10   4       37.18       36.36      7.25 o 
  12  10   4      953.29      992.72     24.35 o 
  14  10   4        8.11       -1.72      2.36 o 
 -13  11   4     1128.46     1179.44     35.24 o 
 -11  11   4      103.38       90.02      8.90 o 
  -9  11   4     3097.35     2971.81     42.24 o 
  -7  11   4      404.86      440.84     20.60 o 
  -5  11   4      590.93      568.26     34.27 o 
  -3  11   4     4028.54     4230.04    182.57 o 
  -1  11   4     1108.20     1106.26     32.53 o 
   1  11   4      117.55      126.47      9.02 o 
   3  11   4     1094.54     1076.21     25.56 o 
   5  11   4       77.27       86.35     10.15 o 
   7  11   4        9.25        8.13      4.79 o 
   9  11   4      545.77      541.41     20.61 o 
  11  11   4      477.98      495.67     16.42 o 
 -12  12   4      107.93       99.52      9.10 o 
 -10  12   4     2285.33     2198.04     36.74 o 
  -8  12   4      117.28      135.61      8.95 o 
  -6  12   4     3150.34     3340.48     56.40 o 
  -4  12   4     1206.33     1091.94     44.07 o 
  -2  12   4       12.46        6.22      3.65 o 
   0  12   4      884.49      934.54     56.97 o 
   2  12   4        4.77        3.68      3.10 o 
   4  12   4      295.20      328.92     21.64 o 
   6  12   4        3.04        0.74      3.47 o 
   8  12   4      878.12      889.03     24.11 o 
  10  12   4       51.76       51.72      5.15 o 
  -9  13   4        5.50       10.11      2.32 o 
  -7  13   4       28.09       22.70      3.97 o 
  -5  13   4       75.88       86.30      7.93 o 
  -3  13   4     1870.69     1843.17     54.77 o 
  -1  13   4      562.37      572.39     30.74 o 
   1  13   4      899.41      927.05     36.96 o 
   3  13   4     1728.16     1669.34     86.25 o 
   5  13   4      138.46      133.69      9.15 o 
   7  13   4        0.15       -1.08      6.62 o 
   9  13   4      877.82      858.16     22.55 o 
  -8  14   4     1039.78      928.00     21.65 o 
  -6  14   4      481.88      428.14     14.94 o 
  -4  14   4      967.13      967.98     33.54 o 
  -2  14   4       70.29       66.18      9.96 o 
   0  14   4      222.45      196.39     15.44 o 
   2  14   4     1872.14     1716.29     99.41 o 
   4  14   4      707.89      618.18     25.48 o 
   6  14   4      541.07      474.18     17.44 o 
  -5  15   4      229.01      223.19     11.11 o 
  -3  15   4      625.20      564.76     37.47 o 
  -1  15   4      638.23      663.85     21.45 o 
   1  15   4        0.83       -0.65      1.90 o 
 -19   1   5        2.00        6.11      3.80 o 
 -17   1   5      232.44      206.03     17.87 o 
 -15   1   5     2023.73     2128.81     37.32 o 
 -13   1   5     1076.20     1047.27     21.23 o 
 -11   1   5      397.61      478.25     17.73 o 
  -9   1   5    12443.30    13769.83    129.37 o 
  -7   1   5     9336.66     9871.22    215.27 o 
  -5   1   5     1585.42     1718.44     20.38 o 
  -3   1   5      943.49      851.34     13.00 o 
  -1   1   5      822.05      755.66     16.22 o 
   1   1   5       12.02       17.59      2.85 o 
   3   1   5        0.47       40.45     38.59 o 
   5   1   5      101.40       86.23      7.05 o 
   7   1   5      521.76      502.60     18.40 o 
   9   1   5       92.10      115.02     10.11 o 
  11   1   5     1446.29     1384.56     22.14 o 
  13   1   5     4209.43     3851.59     71.70 o 
  15   1   5     1676.46     1608.13     24.71 o 
  17   1   5      499.64      482.38     10.37 o 
 -20   2   5      232.08      251.19     10.66 o 
 -18   2   5      350.83      386.71     18.00 o 
 -16   2   5      520.47      483.33     17.87 o 
 -14   2   5      388.93      315.69     14.53 o 
 -12   2   5      652.59      684.86     23.75 o 
 -10   2   5      160.33      170.24     12.43 o 
  -8   2   5     7483.14     8155.34     92.52 o 
  -6   2   5     2887.59     3036.36     26.94 o 
  -4   2   5        1.33        2.41      1.38 o 
  -2   2   5      260.69      273.45      9.97 o 
   0   2   5    37837.31    32333.99     94.35 o 
   2   2   5     1214.31     1097.93     20.07 o 
   4   2   5      791.59      974.64     21.30 o 
   6   2   5     9811.18    10055.50     77.56 o 
   8   2   5      691.42      697.64     22.62 o 
  10   2   5      437.22      439.89     12.18 o 
  12   2   5        5.41        8.21      3.37 o 
  14   2   5     1988.85     1884.32     32.23 o 
  16   2   5      276.11      288.31      9.20 o 
  18   2   5       99.94       95.47      5.20 o 
 -19   3   5        0.04       -0.97      2.64 o 
 -17   3   5       55.15       41.10      5.60 o 
 -15   3   5      669.37      625.51     20.34 o 
 -13   3   5      654.51      675.04     17.55 o 
 -11   3   5      635.72      643.85     31.67 o 
  -9   3   5      406.16      378.94     18.14 o 
  -7   3   5      157.62      210.66      7.81 o 
  -5   3   5        8.06       20.20      2.57 o 
  -3   3   5      243.16      333.01      9.14 o 
  -1   3   5     3255.82     3164.56     23.80 o 
   1   3   5       32.40       18.74      3.92 o 
   3   3   5    13733.62    14116.89    154.66 o 
   5   3   5     1244.49     1357.13     26.69 o 
   7   3   5      432.59      478.98     17.96 o 
   9   3   5        1.98        5.80      2.28 o 
  11   3   5      779.78      779.84     26.94 o 
  13   3   5      132.23      113.10     10.84 o 
  15   3   5      386.84      396.47     20.82 o 
  17   3   5     1167.47     1151.78     22.27 o 
 -20   4   5     2652.14     2628.78     41.27 o 
 -18   4   5       22.90       21.26      3.77 o 
 -16   4   5      586.08      525.78     17.68 o 
 -14   4   5     2129.82     2064.25     36.08 o 
 -12   4   5     3045.64     3075.89     42.81 o 
 -10   4   5     1213.51     1282.48     43.92 o 
  -8   4   5     2268.01     2526.96     64.91 o 
  -6   4   5     1655.82     1714.76     23.60 o 
  -4   4   5     1218.75     1329.85     24.31 o 
  -2   4   5     1364.57     1332.93     15.96 o 
   0   4   5     3416.33     3625.23     38.14 o 
   2   4   5     6266.44     6954.65     72.49 o 
   4   4   5       13.80       39.24      7.72 o 
   6   4   5     1458.75     1617.19     40.95 o 
   8   4   5      438.32      489.01     19.18 o 
  10   4   5       83.71       63.99      4.67 o 
  12   4   5       13.52       31.08      4.88 o 
  14   4   5     1632.32     1613.20     28.05 o 
  16   4   5      107.29      108.03      8.07 o 
 -19   5   5      124.53       96.65      8.11 o 
 -17   5   5      337.43      375.62     18.68 o 
 -15   5   5       38.36       34.33      7.16 o 
 -13   5   5     2029.44     2051.83     44.88 o 
 -11   5   5      514.64      458.67     16.51 o 
  -9   5   5        7.67        9.77      3.58 o 
  -7   5   5     3953.09     4135.25     76.64 o 
  -5   5   5      740.39      569.41     17.36 o 
  -3   5   5     1946.25     1971.01     30.67 o 
  -1   5   5     5651.88     6224.88     58.82 o 
   1   5   5     7812.59     8108.68    100.36 o 
   3   5   5     7270.59     7168.99    208.28 o 
   5   5   5     7801.63     7845.07    102.33 o 
   7   5   5     4542.78     4445.42     83.77 o 
   9   5   5     1200.34     1101.32     19.82 o 
  11   5   5     1095.05     1212.07     23.87 o 
  13   5   5      851.38      817.68     40.58 o 
  15   5   5      182.30      171.09      9.73 o 
  17   5   5     1227.64     1198.11     18.02 o 
 -18   6   5      868.42      876.72     21.75 o 
 -16   6   5      478.54      477.12     35.44 o 
 -14   6   5      999.47     1080.49     31.66 o 
 -12   6   5     1694.78     1691.59     39.93 o 
 -10   6   5    11390.60    11448.94    101.71 o 
  -8   6   5     2816.85     2724.99     43.07 o 
  -6   6   5     2968.92     3008.68     42.99 o 
  -4   6   5      832.10      913.32     22.61 o 
  -2   6   5      268.74      245.70     11.26 o 
   0   6   5     6849.60     7182.15     59.94 o 
   2   6   5     1169.51     1180.45     21.80 o 
   4   6   5      135.85      197.32     16.39 o 
   6   6   5      563.05      562.27     29.35 o 
   8   6   5     2840.08     2638.50     34.14 o 
  10   6   5      396.91      463.81     17.35 o 
  12   6   5      134.27      210.27     17.53 o 
  14   6   5     1999.15     2087.96     36.16 o 
  16   6   5     1374.13     1376.24     28.59 o 
 -17   7   5      828.81      851.99     22.54 o 
 -15   7   5     1760.78     1820.30     58.68 o 
 -13   7   5      118.47      138.06     18.91 o 
 -11   7   5     1756.13     1821.25     64.87 o 
  -9   7   5    11748.59    11385.68     80.28 o 
  -7   7   5     1059.42     1046.34     43.25 o 
  -5   7   5      509.88      559.74     19.15 o 
  -3   7   5     1740.20     1617.81     49.59 o 
  -1   7   5     2934.31     2891.78     67.32 o 
   1   7   5     7376.42     7438.87     95.41 o 
   3   7   5      186.55      248.66     16.72 o 
   5   7   5    12409.57    11750.38    132.53 o 
   7   7   5      172.19      189.98      9.54 o 
   9   7   5        4.46       14.92      5.48 o 
  11   7   5      735.09      760.19     21.13 o 
  13   7   5      574.76      503.74     18.33 o 
  15   7   5     2192.20     2133.28     26.86 o 
 -16   8   5       14.04       14.99      3.81 o 
 -14   8   5      761.93      717.04     37.29 o 
 -12   8   5     1130.67     1160.06     51.35 o 
 -10   8   5      859.91      866.18     45.07 o 
  -8   8   5     1227.16     1122.67     36.03 o 
  -6   8   5      531.02      558.52     23.13 o 
  -4   8   5        2.58       -1.78      4.94 o 
  -2   8   5     3444.69     3454.52     77.13 o 
   0   8   5     3292.49     3422.82     50.74 o 
   2   8   5      704.87      777.66     15.30 o 
   4   8   5      104.68      112.06      9.90 o 
   6   8   5     3778.28     3741.43     48.88 o 
   8   8   5     1267.25     1274.66     37.02 o 
  10   8   5       95.84       74.53      9.30 o 
  12   8   5      352.46      317.28     15.86 o 
  14   8   5     1044.29      995.51     29.95 o 
 -17   9   5     1260.95     1222.66     26.91 o 
 -15   9   5     1243.93     1231.13     25.93 o 
 -13   9   5     1379.48     1445.56     33.41 o 
 -11   9   5      929.77      933.51     45.85 o 
  -9   9   5      893.28      901.46     45.89 o 
  -7   9   5      274.56      275.97     25.59 o 
  -5   9   5        1.09       -5.62      5.65 o 
  -3   9   5     2207.22     2248.56     47.46 o 
  -1   9   5     2861.62     2810.68     35.16 o 
   1   9   5     9876.47     9542.27     91.47 o 
   3   9   5    12569.64    11929.79    144.04 o 
   5   9   5      706.64      715.52     28.24 o 
   7   9   5       91.92       70.52      9.42 o 
   9   9   5      461.63      449.49     21.20 o 
  11   9   5      463.68      474.18     19.26 o 
  13   9   5       48.13       56.11      8.12 o 
 -16  10   5       65.75       62.26      6.14 o 
 -14  10   5      126.30      124.92     12.97 o 
 -12  10   5        5.27        4.50      5.93 o 
 -10  10   5     1282.74     1320.38     52.64 o 
  -8  10   5      180.43      145.97     15.10 o 
  -6  10   5      225.94      185.85     21.40 o 
  -4  10   5      109.88       96.76     15.57 o 
  -2  10   5        1.72        2.22      3.00 o 
   0  10   5      322.75      294.84     13.74 o 
   2  10   5      178.25      164.22     13.04 o 
   4  10   5      302.22      318.18     24.61 o 
   6  10   5      488.99      520.32     23.62 o 
   8  10   5        2.87        5.08      4.50 o 
  10  10   5       48.53       56.23      7.16 o 
  12  10   5      958.00      992.74     31.15 o 
 -13  11   5      192.26      208.95     15.16 o 
 -11  11   5      157.66      157.48     16.35 o 
  -9  11   5       39.46       25.77      4.70 o 
  -7  11   5       12.92       -2.46      6.54 o 
  -5  11   5     1075.57     1077.56     47.95 o 
  -3  11   5     1995.16     2063.73     65.95 o 
  -1  11   5     1290.85     1269.37     38.08 o 
   1  11   5      518.80      488.44     21.11 o 
   3  11   5     1463.03     1375.22     35.00 o 
   5  11   5     1506.74     1507.71     38.43 o 
   7  11   5        4.57        8.76      4.35 o 
   9  11   5      453.01      453.04     17.36 o 
  11  11   5      418.40      402.49     12.74 o 
 -12  12   5       41.65       33.03      5.90 o 
 -10  12   5     1901.20     1902.32     47.99 o 
  -8  12   5     1150.94     1104.20     29.25 o 
  -6  12   5       11.61       25.22      5.74 o 
  -4  12   5      107.12      103.68     14.48 o 
  -2  12   5        0.41       27.56      8.53 o 
   0  12   5      203.87      202.32     12.56 o 
   2  12   5      186.61      187.17     12.13 o 
   4  12   5        4.18        9.78      3.24 o 
   6  12   5       78.55       82.65      6.44 o 
   8  12   5        2.72       -0.96      2.91 o 
  10  12   5      188.09      206.49     11.72 o 
  -9  13   5      914.51      877.72     47.22 o 
  -7  13   5      271.01      254.00      9.92 o 
  -5  13   5      155.40      142.18     10.10 o 
  -3  13   5     1119.91     1122.67     60.46 o 
  -1  13   5      451.43      399.95     23.25 o 
   1  13   5        0.23        8.86      5.09 o 
   3  13   5      116.56      106.35      6.63 o 
   5  13   5      503.35      508.51     28.87 o 
   7  13   5       32.64       27.43      3.49 o 
  -6  14   5      125.68      134.26     10.77 o 
  -4  14   5      190.90      168.62     13.61 o 
  -2  14   5      275.37      295.16     18.23 o 
   0  14   5      763.07      787.86     28.35 o 
   2  14   5       14.18        8.88      3.94 o 
  -3  15   5      300.71      295.39     12.96 o 
  -1  15   5       51.73       67.11      6.35 o 
 -20   0   6     1279.59     1386.24     35.96 o 
 -18   0   6      390.20      390.25     25.83 o 
 -16   0   6       29.01       18.77      8.06 o 
 -14   0   6     3205.55     2506.05     70.60 o 
 -12   0   6     2213.93     2189.91     43.24 o 
 -10   0   6      283.83      228.22     17.69 o 
  -8   0   6    12029.39    12824.07    121.62 o 
  -6   0   6    13185.17    13499.45    118.12 o 
  -4   0   6     5180.63     5269.83     70.09 o 
  -2   0   6       79.10       40.22      6.46 o 
   0   0   6    22738.98    20352.87    123.06 o 
   2   0   6     3680.54     3577.79     56.50 o 
   4   0   6      551.91      648.98     26.98 o 
   6   0   6    15001.21    14821.29    141.42 o 
   8   0   6     3258.63     3267.12     73.43 o 
  10   0   6       41.86       62.78      8.10 o 
  12   0   6      212.10      207.53     13.72 o 
  14   0   6      386.07      401.52     17.84 o 
  16   0   6     1207.06     1158.11     24.01 o 
 -19   1   6        2.65        3.17      3.06 o 
 -17   1   6      337.66      360.79     18.47 o 
 -15   1   6      641.37      632.33     20.04 o 
 -13   1   6      186.94      162.42     10.25 o 
 -11   1   6     2713.29     2635.78     43.39 o 
  -9   1   6     2007.44     2128.16     36.61 o 
  -7   1   6      375.45      402.97     14.98 o 
  -5   1   6      168.20      144.27      8.60 o 
  -3   1   6      390.37      435.33     14.09 o 
  -1   1   6     1478.66     1751.47     27.74 o 
   1   1   6     1807.16     1762.48     26.56 o 
   3   1   6     4012.05     3940.65     44.08 o 
   5   1   6       24.53       23.13      4.24 o 
   7   1   6      361.05      420.85     17.86 o 
   9   1   6     1104.71     1114.74     19.06 o 
  11   1   6      845.74      894.74     23.01 o 
  13   1   6      112.79      123.17      7.57 o 
  15   1   6      487.69      469.49     12.36 o 
  17   1   6      112.83      107.97      9.61 o 
 -20   2   6      774.89      854.37     18.23 o 
 -18   2   6     1003.02     1066.77     28.67 o 
 -16   2   6      220.09      262.68     12.88 o 
 -14   2   6      163.57      244.25     12.70 o 
 -12   2   6     1089.14      959.99     20.24 o 
 -10   2   6      870.39      719.91     46.15 o 
  -8   2   6      797.08      804.29     21.70 o 
  -6   2   6     5649.52     5561.72     93.63 o 
  -4   2   6     4696.90     4863.14     43.27 o 
  -2   2   6      812.30      875.53     15.07 o 
   0   2   6     4079.66     4529.73     88.53 o 
   2   2   6     4408.80     4229.10     79.05 o 
   4   2   6      111.72      109.04     23.36 o 
   6   2   6     2211.23     2390.52     40.27 o 
   8   2   6     6500.50     6593.99    129.44 o 
  10   2   6     2558.86     2632.30     33.87 o 
  12   2   6      199.86      203.41     11.17 o 
  14   2   6     1332.90     1334.35     22.03 o 
  16   2   6      416.61      449.53     12.18 o 
 -19   3   6        6.79        4.56      3.45 o 
 -17   3   6       57.95       67.76      6.41 o 
 -15   3   6      462.67      397.28     15.99 o 
 -13   3   6        4.80        0.27      3.01 o 
 -11   3   6     3248.17     3158.88     59.97 o 
  -9   3   6     6235.48     6349.60     61.72 o 
  -7   3   6     2250.49     2640.39    101.77 o 
  -5   3   6     1371.72     1302.22     19.99 o 
  -3   3   6     5133.01     5472.96     49.54 o 
  -1   3   6     1587.98     1725.81     56.07 o 
   1   3   6       36.84       23.18      5.53 o 
   3   3   6      478.20      495.06     20.76 o 
   5   3   6     7150.57     7259.62     85.85 o 
   7   3   6     1317.81     1479.31     32.84 o 
   9   3   6      907.20      937.26     17.81 o 
  11   3   6      490.13      482.52     21.26 o 
  13   3   6      129.12      128.47     10.97 o 
  15   3   6      255.66      225.49     18.63 o 
  17   3   6      371.64      361.92     15.94 o 
 -20   4   6      179.11      141.46      9.43 o 
 -18   4   6     2087.75     2229.04     30.74 o 
 -16   4   6        7.16        4.15      3.38 o 
 -14   4   6        1.34        0.81      5.13 o 
 -12   4   6     3462.87     3594.97     47.12 o 
 -10   4   6       57.06       62.99     10.66 o 
  -8   4   6      475.91      463.62     25.66 o 
  -6   4   6     5277.44     5589.58     50.63 o 
  -4   4   6     4497.93     4573.31     48.17 o 
  -2   4   6     1223.88     1324.31     25.70 o 
   0   4   6     2600.39     2849.29     48.97 o 
   2   4   6      837.15      944.73     34.16 o 
   4   4   6      230.36      262.67     19.25 o 
   6   4   6      461.75      450.21     27.05 o 
   8   4   6     3659.84     3691.77     34.43 o 
  10   4   6      297.99      251.95     10.70 o 
  12   4   6        9.65        7.86      3.35 o 
  14   4   6      563.47      542.45     29.14 o 
  16   4   6      295.81      306.73     11.09 o 
 -19   5   6        3.56        3.07      3.56 o 
 -17   5   6      156.90      141.05     10.30 o 
 -15   5   6      188.53      168.64     12.87 o 
 -13   5   6     5565.74     5443.94    104.70 o 
 -11   5   6      618.94      540.82     18.77 o 
  -9   5   6       10.78        5.82      4.68 o 
  -7   5   6      240.59      188.66     11.14 o 
  -5   5   6       16.40       21.01      4.10 o 
  -3   5   6      179.73      149.26      9.24 o 
  -1   5   6       21.75       11.01      2.98 o 
   1   5   6     1552.17     1652.69     37.77 o 
   3   5   6     1215.28     1392.07     44.15 o 
   5   5   6      350.73      298.00     21.47 o 
   7   5   6     2378.43     2328.17     27.29 o 
   9   5   6      258.19      346.80     12.50 o 
  11   5   6      329.87      309.83     16.62 o 
  13   5   6        5.95       11.26      3.89 o 
  15   5   6      300.24      302.31     12.12 o 
 -18   6   6       33.06       29.46      3.33 o 
 -16   6   6       59.24       67.50      7.54 o 
 -14   6   6     4808.69     4733.19     65.49 o 
 -12   6   6        0.92        4.67      4.57 o 
 -10   6   6      453.27      462.49     16.52 o 
  -8   6   6     3178.01     3362.96     45.30 o 
  -6   6   6      400.33      400.90     16.44 o 
  -4   6   6     2371.95     2296.57     37.89 o 
  -2   6   6      678.35      725.10     32.58 o 
   0   6   6     9227.39     9482.74    119.96 o 
   2   6   6     5754.75     5717.99     50.04 o 
   4   6   6       95.29       97.28     12.75 o 
   6   6   6       73.74       47.28      7.75 o 
   8   6   6       65.63      105.51      8.53 o 
  10   6   6      353.09      422.96     16.11 o 
  12   6   6        5.79        3.13      3.62 o 
  14   6   6       26.42       17.45      3.68 o 
 -17   7   6       20.63       20.85      4.27 o 
 -15   7   6      332.44      347.30     15.54 o 
 -13   7   6     5560.36     5496.09     68.82 o 
 -11   7   6       11.88       13.37      5.05 o 
  -9   7   6     4196.26     3918.31     80.48 o 
  -7   7   6     2717.69     2663.69     43.36 o 
  -5   7   6       21.14       16.67      4.27 o 
  -3   7   6      430.93      443.99     26.92 o 
  -1   7   6      118.90      134.03     15.56 o 
   1   7   6     1454.93     1491.14     34.35 o 
   3   7   6      512.17      528.86     16.07 o 
   5   7   6     5203.16     5115.24     52.39 o 
   7   7   6      657.97      599.57     24.59 o 
   9   7   6     1660.07     1754.39     32.01 o 
  11   7   6      369.19      382.13     14.18 o 
  13   7   6      429.67      442.73     15.29 o 
 -16   8   6      238.64      197.52     10.49 o 
 -14   8   6      390.17      330.62     25.05 o 
 -12   8   6     1028.01     1015.20     47.92 o 
 -10   8   6      282.62      292.68     26.48 o 
  -8   8   6      766.48      764.96     42.17 o 
  -6   8   6       10.19       11.31      4.55 o 
  -4   8   6     1450.48     1448.04     29.07 o 
  -2   8   6        1.18       -2.52      2.96 o 
   0   8   6      616.78      678.46     21.25 o 
   2   8   6     5303.08     5406.06     71.71 o 
   4   8   6     9661.48     9188.14    176.41 o 
   6   8   6     1653.27     1665.01     41.26 o 
   8   8   6       33.79       37.29      7.03 o 
  10   8   6       13.09        7.74      4.21 o 
  12   8   6       44.66       60.04      9.49 o 
  14   8   6      132.54      121.40      8.47 o 
 -15   9   6      694.68      662.98     17.49 o 
 -13   9   6      508.41      545.25     19.29 o 
 -11   9   6     2446.90     2471.63     73.47 o 
  -9   9   6     1819.01     1881.74     65.70 o 
  -7   9   6     1134.17     1134.25     51.61 o 
  -5   9   6     1012.24     1006.02     30.58 o 
  -3   9   6      743.51      782.66     22.30 o 
  -1   9   6     2117.31     2197.82     54.62 o 
   1   9   6     2288.82     2336.08     79.96 o 
   3   9   6     1597.71     1807.20     58.96 o 
   5   9   6       38.47       50.25      8.36 o 
   7   9   6       48.27       49.69      8.32 o 
   9   9   6       41.68       39.79      6.70 o 
  11   9   6      243.25      249.48     12.51 o 
  13   9   6      232.07      244.15     13.11 o 
 -14  10   6       20.71       17.38      6.39 o 
 -12  10   6      122.99       98.09     13.90 o 
 -10  10   6     1103.10     1056.89     46.59 o 
  -8  10   6      409.85      369.14     29.34 o 
  -6  10   6     1903.00     1950.10     66.96 o 
  -4  10   6        5.20       13.96      6.95 o 
  -2  10   6      215.02      172.44     13.19 o 
   0  10   6        5.85        7.25      4.18 o 
   2  10   6      332.04      304.92     24.31 o 
   4  10   6       20.16       25.03      6.44 o 
   6  10   6      648.15      655.58     25.00 o 
   8  10   6      740.09      770.28     32.34 o 
  10  10   6      703.13      729.19     20.43 o 
  12  10   6      196.95      209.96     12.34 o 
 -13  11   6     2355.26     2438.00     48.48 o 
 -11  11   6     1474.66     1518.98     47.27 o 
  -9  11   6      746.61      747.76     23.01 o 
  -7  11   6      795.55      760.77     39.57 o 
  -5  11   6        0.82        7.53      7.41 o 
  -3  11   6      524.57      522.90     21.42 o 
  -1  11   6      373.11      365.41     18.29 o 
   1  11   6      533.37      479.22     21.10 o 
   3  11   6      258.72      292.22     13.64 o 
   5  11   6      612.37      653.41     23.52 o 
   7  11   6      661.14      705.37     22.08 o 
   9  11   6      762.60      825.14     19.85 o 
  11  11   6     1114.48     1246.01     27.49 o 
 -12  12   6      302.84      297.27     14.68 o 
 -10  12   6     1524.89     1454.33     41.24 o 
  -8  12   6     1573.41     1566.52     31.45 o 
  -6  12   6      734.85      640.46     22.62 o 
  -4  12   6      704.71      630.93     34.12 o 
  -2  12   6      710.25      725.28     22.90 o 
   0  12   6        5.74        1.66      3.29 o 
   2  12   6      526.25      541.38     38.45 o 
   4  12   6      229.24      221.37     10.27 o 
   6  12   6     1293.04     1307.48     26.37 o 
   8  12   6      413.07      391.21     18.45 o 
  -9  13   6     2192.87     1916.36     37.55 o 
  -7  13   6      567.44      561.56     25.53 o 
  -5  13   6     1291.09     1196.96     27.02 o 
  -3  13   6      908.89      870.39     44.84 o 
  -1  13   6      642.59      604.02     28.13 o 
   1  13   6       94.90       83.36      6.82 o 
   3  13   6      965.38     1000.59     21.10 o 
   5  13   6     3016.41     3021.75     46.92 o 
   7  13   6       12.23        9.71      2.89 o 
  -6  14   6      986.99      942.15     24.57 o 
  -4  14   6       13.04        7.33      4.25 o 
  -2  14   6        9.38       13.34      4.65 o 
   0  14   6     1679.63     1649.10     37.54 o 
   2  14   6        6.44        3.31      2.54 o 
 -19   1   7       17.28       23.73      4.66 o 
 -17   1   7        1.03        8.91      5.03 o 
 -15   1   7       90.22      133.99     12.04 o 
 -13   1   7       32.54       41.75      5.42 o 
 -11   1   7      165.75      244.48     12.74 o 
  -9   1   7     3866.33     4368.55     55.59 o 
  -7   1   7      711.22      705.90     21.35 o 
  -5   1   7      856.53      876.07     22.70 o 
  -3   1   7       18.38       44.47      5.28 o 
  -1   1   7      850.76      855.45     27.37 o 
   1   1   7     4094.92     3958.54     46.61 o 
   3   1   7     1734.99     1589.33     30.47 o 
   5   1   7      566.91      555.95     23.04 o 
   7   1   7       64.48       54.25      7.21 o 
   9   1   7      289.02      301.26     10.22 o 
  11   1   7     2085.56     1977.40     28.75 o 
  13   1   7     2314.85     2143.06     28.09 o 
  15   1   7      177.03      183.46      6.79 o 
 -20   2   7      622.30      663.40     41.13 o 
 -18   2   7      110.37      144.38     23.36 o 
 -16   2   7      594.00      503.27     16.92 o 
 -14   2   7     3176.34     3213.48     44.33 o 
 -12   2   7      882.40      850.77     22.33 o 
 -10   2   7        2.91       10.74      3.79 o 
  -8   2   7     1459.33     1342.87     30.04 o 
  -6   2   7      213.84      192.23     11.11 o 
  -4   2   7     1640.61     1656.37     29.50 o 
  -2   2   7     2962.93     3020.25     34.57 o 
   0   2   7       93.23       67.32      5.66 o 
   2   2   7     2669.18     3060.95     63.70 o 
   4   2   7      456.21      485.81     17.50 o 
   6   2   7     1524.45     1618.94     35.02 o 
   8   2   7        4.81        8.54      2.74 o 
  10   2   7      140.34      130.57      8.93 o 
  12   2   7        5.83        4.20      2.59 o 
  14   2   7       16.68       27.12      3.39 o 
  16   2   7      500.60      472.27     22.25 o 
 -19   3   7      233.82      222.86     10.00 o 
 -17   3   7      918.74      924.89     21.02 o 
 -15   3   7      682.41      806.02     21.99 o 
 -13   3   7      102.19      108.08      8.62 o 
 -11   3   7        1.29        2.19      2.70 o 
  -9   3   7       10.52        6.99      4.10 o 
  -7   3   7     2687.11     2670.42    138.17 o 
  -5   3   7     2145.51     2013.71     26.69 o 
  -3   3   7     1443.31     1434.54     27.23 o 
  -1   3   7      311.64      365.53     14.07 o 
   1   3   7      897.07      888.45     33.48 o 
   3   3   7      333.77      309.98     13.27 o 
   5   3   7      250.16      255.35     13.12 o 
   7   3   7      186.09      131.78      8.70 o 
   9   3   7      988.92      978.36     22.89 o 
  11   3   7       63.76       74.61      6.80 o 
  13   3   7       30.46       37.17      4.84 o 
  15   3   7      903.24      961.03     20.75 o 
 -18   4   7      302.81      297.08     12.82 o 
 -16   4   7      210.28      211.51     10.60 o 
 -14   4   7      180.53      198.83     14.28 o 
 -12   4   7       72.54       78.83      9.52 o 
 -10   4   7     1578.86     1677.94     30.83 o 
  -8   4   7     1244.66     1244.99     43.77 o 
  -6   4   7     6783.00     6631.24     70.12 o 
  -4   4   7     1869.62     2075.25     34.58 o 
  -2   4   7      196.06      283.19     12.94 o 
   0   4   7     9403.88     9760.78    147.12 o 
   2   4   7     1653.11     1612.25     47.93 o 
   4   4   7      176.46      283.14     21.22 o 
   6   4   7     2393.89     2542.88     45.92 o 
   8   4   7     4583.72     4307.06     71.20 o 
  10   4   7      681.12      742.20     23.05 o 
  12   4   7      138.63      193.23     18.89 o 
  14   4   7      824.27      851.55     21.40 o 
  16   4   7     1287.32     1249.84     26.48 o 
 -19   5   7      343.42      320.51     25.28 o 
 -17   5   7      121.25      126.36      9.29 o 
 -15   5   7     1954.20     1924.34     41.09 o 
 -13   5   7     1106.14     1176.72     40.63 o 
 -11   5   7      412.02      474.55     21.38 o 
  -9   5   7    11392.41    10866.38    110.03 o 
  -7   5   7      615.14      602.42     29.92 o 
  -5   5   7        9.92       15.36      4.28 o 
  -3   5   7     2795.96     2808.92     73.30 o 
  -1   5   7     7635.52     7723.33     68.63 o 
   1   5   7     2593.17     2419.79     98.88 o 
   3   5   7     2744.71     2845.62     67.58 o 
   5   5   7     2923.57     2801.35     41.56 o 
   7   5   7        8.21       -0.78      2.82 o 
   9   5   7        6.91        1.03      3.31 o 
  11   5   7      685.79      744.24     40.23 o 
  13   5   7      581.76      521.61     26.79 o 
  15   5   7        0.76       -1.49      1.78 o 
 -18   6   7     2968.74     2905.55     33.64 o 
 -16   6   7      350.83      296.47     14.30 o 
 -14   6   7      666.76      601.16     24.28 o 
 -12   6   7     1001.66     1001.48     31.32 o 
 -10   6   7     3790.59     3680.52     58.26 o 
  -8   6   7     1657.41     1568.36     29.41 o 
  -6   6   7     3479.94     3484.95     49.89 o 
  -4   6   7      208.80      246.03     13.19 o 
  -2   6   7      633.31      722.03     34.12 o 
   0   6   7      158.08      140.29     10.92 o 
   2   6   7      336.02      353.01     24.15 o 
   4   6   7      182.37      176.13     23.81 o 
   6   6   7     6219.45     6160.48     58.75 o 
   8   6   7      615.51      775.43     21.05 o 
  10   6   7       69.15       53.91      7.25 o 
  12   6   7        5.51        6.92      6.37 o 
  14   6   7      114.50      109.76      7.37 o 
 -17   7   7      847.78      824.59     19.17 o 
 -15   7   7      607.68      585.84     25.01 o 
 -13   7   7      106.90      113.95     10.40 o 
 -11   7   7     2039.31     2097.53    103.09 o 
  -9   7   7       91.71       94.44     11.83 o 
  -7   7   7      146.05      119.28      8.36 o 
  -5   7   7       19.72       18.71      4.29 o 
  -3   7   7     2030.50     2109.97     42.07 o 
  -1   7   7      840.85      704.68     24.81 o 
   1   7   7       59.12       39.68      5.26 o 
   3   7   7     3241.01     3475.53    149.75 o 
   5   7   7      262.78      280.57     23.83 o 
   7   7   7      504.65      411.29     28.37 o 
   9   7   7     1702.01     1649.83     29.29 o 
  11   7   7      644.57      601.55     26.56 o 
  13   7   7      126.63      177.50      8.24 o 
 -16   8   7       10.27       15.73      3.22 o 
 -14   8   7     1230.83     1297.49     34.58 o 
 -12   8   7      839.23      884.68     43.17 o 
 -10   8   7      125.93      137.70     18.60 o 
  -8   8   7      613.36      631.54     38.66 o 
  -6   8   7      690.05      718.43     26.81 o 
  -4   8   7     1092.13     1082.60     46.90 o 
  -2   8   7       49.44       49.55      9.42 o 
   0   8   7     3808.71     3820.43     65.61 o 
   2   8   7     1348.31     1328.57     34.51 o 
   4   8   7       10.60       14.74      7.11 o 
   6   8   7      144.14      113.20     15.75 o 
   8   8   7      786.45      763.08     25.21 o 
  10   8   7      126.39      162.92     16.15 o 
  12   8   7      351.93      387.81     19.22 o 
 -15   9   7     2427.65     2428.05     50.71 o 
 -13   9   7      167.74      161.74     17.02 o 
 -11   9   7        1.68       -4.70      6.97 o 
  -9   9   7      513.67      510.96     34.62 o 
  -7   9   7     2674.47     2611.06     78.61 o 
  -5   9   7     2918.34     2818.43     52.57 o 
  -3   9   7     2995.72     2837.26     52.92 o 
  -1   9   7     1267.75     1305.82     36.28 o 
   1   9   7     2581.92     2777.95     73.33 o 
   3   9   7       62.96       68.76     12.87 o 
   5   9   7     3642.87     3477.47     82.82 o 
   7   9   7       54.25       56.33     11.48 o 
   9   9   7       13.48       15.09      4.61 o 
  11   9   7     1373.27     1451.73     38.12 o 
 -14  10   7       23.27       16.64      5.53 o 
 -12  10   7      615.44      592.33     30.57 o 
 -10  10   7     3138.28     3139.70     78.20 o 
  -8  10   7       73.95       67.19     13.90 o 
  -6  10   7      355.75      383.83     29.85 o 
  -4  10   7       62.72       70.04      8.68 o 
  -2  10   7     1797.10     1648.38     48.56 o 
   0  10   7      402.99      426.34     20.86 o 
   2  10   7     1259.10     1268.51     49.00 o 
   4  10   7        0.29        4.16      6.28 o 
   6  10   7      113.47      120.05     14.96 o 
   8  10   7      102.11      108.10     13.29 o 
  10  10   7       99.60      122.00     11.28 o 
 -13  11   7     1146.09     1197.46     31.81 o 
 -11  11   7      517.17      565.01     27.81 o 
  -9  11   7     2347.89     2527.97     65.41 o 
  -7  11   7      212.04      216.70     21.68 o 
  -5  11   7        2.08        3.31      7.11 o 
  -3  11   7     1621.20     1690.05     53.76 o 
  -1  11   7     1536.82     1574.26     37.64 o 
   1  11   7     1598.87     1556.74     54.75 o 
   3  11   7      675.04      635.98     23.49 o 
   5  11   7     2038.64     1991.30     63.77 o 
   7  11   7     1148.72     1153.02     37.85 o 
   9  11   7      163.65      170.04      8.93 o 
 -12  12   7        1.51        5.61      2.87 o 
 -10  12   7      809.87      839.26     29.81 o 
  -8  12   7       13.85       15.50      4.94 o 
  -6  12   7       40.39       49.07      6.90 o 
  -4  12   7      853.16      817.73     37.86 o 
  -2  12   7      543.91      556.43     19.91 o 
   0  12   7      187.43      192.81     12.20 o 
   2  12   7      679.96      687.73     21.89 o 
   4  12   7       49.84       61.43      6.72 o 
   6  12   7      745.49      693.13     29.44 o 
   8  12   7        1.05       -0.78      2.45 o 
  -9  13   7      141.78      134.96      9.51 o 
  -7  13   7       64.56       68.60      5.79 o 
  -5  13   7        1.43        3.34      2.79 o 
  -3  13   7        4.93       -0.56      2.95 o 
  -1  13   7      100.83      104.80     11.74 o 
   1  13   7       85.57       93.90      7.32 o 
   3  13   7       92.17       78.63      4.70 o 
   5  13   7      141.92      158.94      9.66 o 
  -4  14   7        3.24        4.57      2.95 o 
  -2  14   7      852.43      816.68     24.60 o 
   0  14   7      413.45      414.71     16.52 o 
 -20   0   8      481.28      458.95     17.15 o 
 -18   0   8     2934.99     3098.46     64.51 o 
 -16   0   8        3.08       31.23      8.88 o 
 -14   0   8     1345.05     1816.02     59.49 o 
 -12   0   8     2313.40     2195.40     93.23 o 
 -10   0   8     3128.03     3138.83     72.06 o 
  -8   0   8     2126.81     2197.61     58.24 o 
  -6   0   8     3947.04     4010.47     74.94 o 
  -4   0   8     8758.04     8660.23    108.29 o 
  -2   0   8     2625.04     2675.74     58.45 o 
   0   0   8      297.46      403.23     21.26 o 
   2   0   8       16.64       16.66      5.41 o 
   4   0   8     2249.48     2315.43     58.48 o 
   6   0   8    11521.26    11168.94    128.67 o 
   8   0   8     8713.28     8642.66     88.39 o 
  10   0   8     2536.26     2474.03     67.27 o 
  12   0   8       45.03       54.47     10.40 o 
  14   0   8       45.51       39.34      5.00 o 
 -19   1   8        0.89        1.12      2.60 o 
 -17   1   8      131.26      130.94     12.38 o 
 -15   1   8       23.25       54.44      7.80 o 
 -13   1   8     1500.81     1413.56     36.69 o 
 -11   1   8     1786.54     1714.41     31.86 o 
  -9   1   8     1774.25     1738.28     37.37 o 
  -7   1   8     2436.27     2637.88     44.20 o 
  -5   1   8     2147.09     1997.52     45.20 o 
  -3   1   8     3403.79     3413.22     47.53 o 
  -1   1   8       59.34       53.13      7.47 o 
   1   1   8     4450.84     4458.11     50.47 o 
   3   1   8     5643.95     5555.71     60.87 o 
   5   1   8     3436.82     3701.69     53.62 o 
   7   1   8     1041.51     1143.20     22.15 o 
   9   1   8      487.06      482.78     21.09 o 
  11   1   8     1705.83     1810.77     25.92 o 
  13   1   8      308.58      350.69     10.24 o 
  15   1   8        5.48        3.01      1.87 o 
 -20   2   8      830.07      817.08     22.45 o 
 -18   2   8     1271.13     1375.50     28.96 o 
 -16   2   8      582.37      457.85     19.85 o 
 -14   2   8      725.41      612.39     24.02 o 
 -12   2   8     3582.81     3702.51     90.38 o 
 -10   2   8      181.49      160.58     10.49 o 
  -8   2   8      818.45      903.90     26.42 o 
  -6   2   8     4356.51     4502.39     56.98 o 
  -4   2   8     6861.35     6980.63     68.40 o 
  -2   2   8      543.16      616.79     28.57 o 
   0   2   8     4049.90     3998.63     59.40 o 
   2   2   8      947.57      903.23     23.65 o 
   4   2   8      900.76      858.58     24.60 o 
   6   2   8    15864.02    15540.12     78.41 o 
   8   2   8     1458.16     1431.41     35.34 o 
  10   2   8     1018.66      991.48     23.06 o 
  12   2   8       23.99       20.66      3.37 o 
  14   2   8      852.90      807.47     17.02 o 
 -19   3   8       75.54       85.60      9.35 o 
 -17   3   8     1842.39     2089.67     37.19 o 
 -15   3   8     1047.62      974.26     23.06 o 
 -13   3   8      133.96      136.71      9.34 o 
 -11   3   8     2920.44     2912.72     41.61 o 
  -9   3   8     4414.57     4536.10     48.40 o 
  -7   3   8     2420.37     2158.86     39.73 o 
  -5   3   8      336.31      372.48     23.34 o 
  -3   3   8      249.46      283.74     19.68 o 
  -1   3   8     2083.98     2275.65     52.87 o 
   1   3   8       12.05       25.23      7.19 o 
   3   3   8     1596.48     1615.58     51.27 o 
   5   3   8      365.59      415.41     18.82 o 
   7   3   8     2872.65     2815.05     47.65 o 
   9   3   8      452.55      479.94     39.58 o 
  11   3   8      499.10      485.52     14.55 o 
  13   3   8       87.73       79.56      6.97 o 
  15   3   8      477.48      463.25     18.55 o 
 -18   4   8       80.20       82.96     10.02 o 
 -16   4   8       58.56       46.13      6.61 o 
 -14   4   8       48.09       69.51      8.87 o 
 -12   4   8      275.23      288.29     17.04 o 
 -10   4   8      666.07      657.59     19.94 o 
  -8   4   8     6908.37     7134.56     81.20 o 
  -6   4   8     2436.70     2554.39     62.69 o 
  -4   4   8      290.54      287.98     13.75 o 
  -2   4   8        1.47       -0.38      2.44 o 
   0   4   8       51.08       33.04      7.84 o 
   2   4   8     6444.35     5982.15     99.25 o 
   4   4   8        0.61        3.09      4.31 o 
   6   4   8     2737.01     2613.99     38.27 o 
   8   4   8     1725.97     1598.41     36.28 o 
  10   4   8      598.72      668.62     35.21 o 
  12   4   8       39.94       52.01      8.44 o 
  14   4   8       90.42       64.22      8.20 o 
 -19   5   8        2.59        2.46      2.50 o 
 -17   5   8      416.85      475.31     16.09 o 
 -15   5   8       69.93       79.43      8.73 o 
 -13   5   8     1179.47     1198.57     33.97 o 
 -11   5   8        6.06        3.29      7.41 o 
  -9   5   8      403.85      325.60     14.23 o 
  -7   5   8     1122.46     1223.38     32.85 o 
  -5   5   8     1422.58     1380.18     31.02 o 
  -3   5   8       72.16       86.83      8.12 o 
  -1   5   8      197.53      203.00     18.19 o 
   1   5   8        5.06        9.91      4.74 o 
   3   5   8       22.53       11.26      4.03 o 
   5   5   8      606.03      647.76     19.23 o 
   7   5   8      243.43      244.54     14.58 o 
   9   5   8     2681.90     2797.01     47.30 o 
  11   5   8        8.91        4.83      5.33 o 
  13   5   8        0.54        2.32      3.22 o 
 -18   6   8       10.56       18.13      4.02 o 
 -16   6   8        5.28        3.13      3.14 o 
 -14   6   8       55.63       70.89      8.38 o 
 -12   6   8      758.18      790.79     27.65 o 
 -10   6   8      343.18      333.46     18.12 o 
  -8   6   8     2589.52     2619.85     49.30 o 
  -6   6   8     1293.22     1228.64     33.69 o 
  -4   6   8       85.08       79.30      5.98 o 
  -2   6   8      348.08      328.79     17.52 o 
   0   6   8      186.89      131.40     10.79 o 
   2   6   8       34.58       41.73      6.66 o 
   4   6   8     1784.10     1776.36     79.63 o 
   6   6   8     4275.90     4205.20     59.19 o 
   8   6   8      445.93      501.96     20.47 o 
  10   6   8      320.69      250.02     13.33 o 
  12   6   8        7.58       -0.09      3.30 o 
 -17   7   8      232.61      204.06      8.26 o 
 -15   7   8      484.32      507.43     17.37 o 
 -13   7   8     1988.66     1975.59     39.94 o 
 -11   7   8     1030.43     1027.45     30.86 o 
  -9   7   8      279.95      287.98     16.59 o 
  -7   7   8     1053.02      999.70     29.80 o 
  -5   7   8      165.99      126.35      7.90 o 
  -3   7   8      100.08      108.98      8.67 o 
  -1   7   8     1628.42     1721.08     32.84 o 
   1   7   8     1481.50     1346.73     39.73 o 
   3   7   8       96.41      110.53     15.30 o 
   5   7   8       15.14       11.43      7.51 o 
   7   7   8      498.87      554.85     20.85 o 
   9   7   8      607.07      589.37     31.79 o 
  11   7   8       28.02       20.98      3.93 o 
 -16   8   8      109.65      124.33     10.52 o 
 -14   8   8      912.65      921.57     36.67 o 
 -12   8   8      346.33      389.29     27.86 o 
 -10   8   8      143.38      156.15     11.95 o 
  -8   8   8       95.57       83.20     14.65 o 
  -6   8   8     1975.49     1910.22     66.08 o 
  -4   8   8     2021.49     1899.54     43.61 o 
  -2   8   8     1392.60     1236.62     35.35 o 
   0   8   8     1265.48     1274.93     49.99 o 
   2   8   8     1875.20     1662.38     58.01 o 
   4   8   8      678.75      671.41     36.56 o 
   6   8   8        5.50        9.60      6.16 o 
   8   8   8      401.75      476.35     28.00 o 
  10   8   8      195.67      166.01     14.43 o 
  12   8   8       75.07       64.70      6.16 o 
 -15   9   8       53.37       47.05      6.98 o 
 -13   9   8        1.68       -0.84      5.40 o 
 -11   9   8       39.81       38.60     10.46 o 
  -9   9   8      812.32      800.11     41.91 o 
  -7   9   8      875.39     1000.05     47.97 o 
  -5   9   8      184.44      212.64     22.72 o 
  -3   9   8      226.32      217.32     15.53 o 
  -1   9   8       83.43       57.03      8.75 o 
   1   9   8      120.10      123.93     16.27 o 
   3   9   8      137.32      169.04     18.73 o 
   5   9   8      595.07      620.98     34.14 o 
   7   9   8     1677.02     1832.55     54.15 o 
   9   9   8       96.43       95.08     11.34 o 
  11   9   8      931.16      938.42     24.38 o 
 -14  10   8      630.05      611.90     22.30 o 
 -12  10   8      404.25      384.67     23.11 o 
 -10  10   8      214.07      222.72     20.58 o 
  -8  10   8       30.71       34.16     10.81 o 
  -6  10   8       34.39       42.93     11.16 o 
  -4  10   8     5543.41     5303.21     71.05 o 
  -2  10   8      418.32      391.34     19.89 o 
   0  10   8       11.97       17.42      5.46 o 
   2  10   8       24.38       20.09      8.07 o 
   4  10   8      129.80       95.78     13.55 o 
   6  10   8     1712.66     1698.92     50.37 o 
   8  10   8      683.50      676.29     27.98 o 
  10  10   8       15.35        5.68      3.40 o 
 -13  11   8      472.23      496.53     18.24 o 
 -11  11   8      521.33      518.73     24.74 o 
  -9  11   8     3026.40     3151.24     69.53 o 
  -7  11   8      736.33      737.77     36.53 o 
  -5  11   8       92.89       88.17     14.38 o 
  -3  11   8      836.38      861.25     26.97 o 
  -1  11   8      580.26      596.43     22.79 o 
   1  11   8      418.09      440.23     19.38 o 
   3  11   8     1426.15     1505.88     34.30 o 
   5  11   8     6511.32     6645.55     66.57 o 
   7  11   8       79.11       85.38      7.04 o 
   9  11   8       17.81       34.26      4.53 o 
 -10  12   8      170.82      159.88     12.32 o 
  -8  12   8      572.30      557.63     17.09 o 
  -6  12   8      700.37      674.91     20.67 o 
  -4  12   8       77.36       59.59     10.68 o 
  -2  12   8        2.97        1.96      5.79 o 
   0  12   8     2616.46     2619.73     41.37 o 
   2  12   8      215.45      184.76     20.21 o 
   4  12   8      843.63      853.61     20.96 o 
   6  12   8      377.78      347.32     20.31 o 
  -7  13   8     1934.70     1731.20     83.09 o 
  -5  13   8      156.31      154.97      8.51 o 
  -3  13   8      256.02      304.85     20.58 o 
  -1  13   8      832.45      863.78     29.64 o 
   1  13   8       11.48       13.92      4.73 o 
   3  13   8      796.05      597.86     26.97 o 
  -2  14   8      657.53      658.90     17.97 o 
 -19   1   9        6.27       21.24      3.73 o 
 -17   1   9       28.61       12.26      4.16 o 
 -15   1   9        0.62        9.83      7.17 o 
 -13   1   9      110.66      134.11     11.61 o 
 -11   1   9      480.97      458.01     14.31 o 
  -9   1   9      351.55      389.69     12.75 o 
  -7   1   9     4607.35     4637.96    126.19 o 
  -5   1   9      550.86      566.25     21.46 o 
  -3   1   9      187.50      187.53     10.79 o 
  -1   1   9     1408.04     1341.29     36.23 o 
   1   1   9     1857.65     1869.93     35.20 o 
   3   1   9     5517.33     5397.89     63.88 o 
   5   1   9        2.75        2.35      2.33 o 
   7   1   9       14.89       15.81      5.07 o 
   9   1   9      135.95      110.16     10.42 o 
  11   1   9        1.97       -1.15      3.31 o 
  13   1   9      141.57      129.57      8.35 o 
 -18   2   9      402.07      385.93     22.45 o 
 -16   2   9      341.52      312.79     15.78 o 
 -14   2   9      293.31      273.53     15.90 o 
 -12   2   9       62.06       74.38      8.60 o 
 -10   2   9      842.98      736.71     17.64 o 
  -8   2   9     2397.16     2550.28     37.51 o 
  -6   2   9     2657.50     2552.08     52.30 o 
  -4   2   9     1165.63     1163.11     43.10 o 
  -2   2   9      180.84      250.54     19.54 o 
   0   2   9       93.09       87.83     12.00 o 
   2   2   9       10.93       17.39      6.28 o 
   4   2   9        3.68        5.09      3.14 o 
   6   2   9     1545.04     1587.98     35.59 o 
   8   2   9     1589.16     1654.41     38.10 o 
  10   2   9       79.79       80.83      8.78 o 
  12   2   9        1.45        0.58      2.71 o 
  14   2   9        1.61        3.18      2.90 o 
 -19   3   9        0.52       -0.38      3.12 o 
 -17   3   9        1.71        1.28      3.86 o 
 -15   3   9     1260.91     1320.75     42.17 o 
 -13   3   9        0.70        6.05      6.15 o 
 -11   3   9       32.51       27.48      8.89 o 
  -9   3   9     3226.51     3174.82     52.94 o 
  -7   3   9      636.06      653.05     18.75 o 
  -5   3   9     1136.54     1100.05     42.55 o 
  -3   3   9     1626.60     1685.73     51.25 o 
  -1   3   9     1357.69     1332.36     45.89 o 
   1   3   9      730.48      734.85     35.21 o 
   3   3   9        5.82        5.05      3.39 o 
   5   3   9      625.17      656.06     19.31 o 
   7   3   9        7.55        9.11      7.02 o 
   9   3   9       33.62       40.33      9.06 o 
  11   3   9      643.00      651.45     20.25 o 
  13   3   9      163.80      155.07     13.17 o 
 -18   4   9     2279.07     2348.29     46.08 o 
 -16   4   9       39.24       34.05      8.40 o 
 -14   4   9      899.57      894.78     27.51 o 
 -12   4   9      216.24      226.72     15.01 o 
 -10   4   9        1.04       -2.50      9.09 o 
  -8   4   9    16877.69    15783.87    141.37 o 
  -6   4   9     2799.25     2753.19     47.16 o 
  -4   4   9      362.58      393.02     25.21 o 
  -2   4   9      192.23      205.09     17.60 o 
   0   4   9     4250.64     4257.50     85.27 o 
   2   4   9      640.32      653.56     18.58 o 
   4   4   9      459.39      441.47     15.81 o 
   6   4   9     1610.15     1621.18     57.14 o 
   8   4   9      578.49      638.21     34.24 o 
  10   4   9      419.93      414.84     26.09 o 
  12   4   9       75.36       74.22     10.11 o 
  14   4   9     1059.78     1045.36     24.70 o 
 -17   5   9     1846.89     1812.80     71.34 o 
 -15   5   9     1735.27     1738.50     35.02 o 
 -13   5   9     2243.95     2310.54     45.49 o 
 -11   5   9       79.74       49.65      7.85 o 
  -9   5   9       36.59       55.90      8.50 o 
  -7   5   9      311.91      290.03     13.24 o 
  -5   5   9     1651.32     1726.13     31.07 o 
  -3   5   9      965.17     1119.47     42.57 o 
  -1   5   9     3369.24     3381.17     53.23 o 
   1   5   9       18.99       42.61      5.38 o 
   3   5   9      471.69      411.86     15.31 o 
   5   5   9      153.69      161.95     12.00 o 
   7   5   9      235.31      286.51     15.52 o 
   9   5   9     3001.61     3063.13     45.72 o 
  11   5   9      872.92      827.67     32.19 o 
  13   5   9      425.09      443.71     17.81 o 
 -16   6   9      255.20      291.15     12.06 o 
 -14   6   9       20.80       14.74      4.36 o 
 -12   6   9      223.22      221.51     14.50 o 
 -10   6   9      197.92      208.23     14.59 o 
  -8   6   9      830.53      794.22     27.36 o 
  -6   6   9     3842.75     3741.83     54.84 o 
  -4   6   9     3710.81     3740.61     58.72 o 
  -2   6   9       16.08       40.52      9.99 o 
   0   6   9     1198.02     1118.67     32.10 o 
   2   6   9     4396.30     4626.61     91.65 o 
   4   6   9      162.51      139.22     10.95 o 
   6   6   9      115.67      160.19     11.64 o 
   8   6   9     2046.57     2157.11     39.47 o 
  10   6   9      574.88      637.76     18.61 o 
  12   6   9      179.38      175.09     11.42 o 
 -15   7   9     1387.66     1396.74     26.40 o 
 -13   7   9      294.27      290.51     14.85 o 
 -11   7   9       31.88       27.06      5.83 o 
  -9   7   9      765.15      859.80     28.27 o 
  -7   7   9     4084.68     3994.16     60.78 o 
  -5   7   9     1510.96     1513.81     30.48 o 
  -3   7   9     6289.64     6081.90     77.35 o 
  -1   7   9     2911.28     2814.70     73.24 o 
   1   7   9     2002.88     1997.47     62.22 o 
   3   7   9      705.02      660.59     35.67 o 
   5   7   9     1449.69     1519.92     52.84 o 
   7   7   9       41.52       51.53      7.07 o 
   9   7   9      231.49      267.27     12.18 o 
  11   7   9     2640.51     2453.86    107.88 o 
 -16   8   9        9.98        8.55      3.10 o 
 -14   8   9       11.26       12.27      5.25 o 
 -12   8   9      311.56      299.85     14.56 o 
 -10   8   9      932.14      995.93     28.40 o 
  -8   8   9        2.53        5.95      3.94 o 
  -6   8   9     3409.54     3461.44     55.04 o 
  -4   8   9      660.92      657.68     20.09 o 
  -2   8   9      174.45      146.50     12.77 o 
   0   8   9       61.84       59.81     11.87 o 
   2   8   9       58.60       42.81      9.70 o 
   4   8   9        2.63        0.32      5.63 o 
   6   8   9     1200.84     1232.07     45.33 o 
   8   8   9      864.41      905.90     34.52 o 
  10   8   9       26.82       29.71      5.59 o 
 -15   9   9        4.11        2.44      2.69 o 
 -13   9   9        8.47        7.81      5.15 o 
 -11   9   9     1700.50     1696.37     53.45 o 
  -9   9   9     4826.45     4825.20     97.59 o 
  -7   9   9      289.35      225.72     22.88 o 
  -5   9   9       36.38       25.57     10.56 o 
  -3   9   9     1240.82     1354.96     37.20 o 
  -1   9   9     1270.80     1361.80     37.31 o 
   1   9   9        0.85        5.98      5.27 o 
   3   9   9      742.11      755.99     37.43 o 
   5   9   9     2983.77     2928.73     68.80 o 
   7   9   9     1445.38     1418.61     43.03 o 
   9   9   9      113.88      114.25     10.17 o 
 -14  10   9     1293.96     1228.29     25.99 o 
 -12  10   9      991.29      989.06     33.14 o 
 -10  10   9       80.43       78.82     12.02 o 
  -8  10   9      670.14      654.47     34.77 o 
  -6  10   9       20.96       44.13     11.30 o 
  -4  10   9       18.02       10.79      7.79 o 
  -2  10   9        8.09       10.10      4.90 o 
   0  10   9     1198.24     1241.46     33.86 o 
   2  10   9      210.91      221.14     14.37 o 
   4  10   9       45.86       40.25      9.07 o 
   6  10   9      608.93      668.20     28.61 o 
   8  10   9       38.14       52.30      5.18 o 
 -11  11   9      338.26      304.02     16.87 o 
  -9  11   9      450.01      459.46     24.69 o 
  -7  11   9      308.46      283.43     21.43 o 
  -5  11   9        0.47        0.64      5.81 o 
  -3  11   9       44.78       63.82     11.80 o 
  -1  11   9      248.98      265.33     14.75 o 
   1  11   9      156.20      143.82     10.83 o 
   3  11   9     3032.93     3037.10     44.80 o 
   5  11   9      106.57       69.08      6.62 o 
   7  11   9       21.71       43.55      4.32 o 
 -10  12   9        2.60       -0.09      2.45 o 
  -8  12   9      203.59      208.15     14.66 o 
  -6  12   9        6.36       12.81      3.51 o 
  -4  12   9       65.21       54.69      9.59 o 
  -2  12   9        2.15        8.39      5.59 o 
   0  12   9      350.05      340.95     13.92 o 
   2  12   9     2083.37     2096.19     47.99 o 
   4  12   9       62.40       63.10      5.36 o 
  -5  13   9        0.01        0.67      1.83 o 
  -3  13   9       96.25       88.46      6.72 o 
  -1  13   9        2.51        2.01      1.98 o 
   1  13   9        4.24        4.08      1.97 o 
 -18   0  10     2125.24     2181.74     44.56 o 
 -16   0  10     1504.74     1228.88     42.33 o 
 -14   0  10       23.15       24.85      8.15 o 
 -12   0  10     1370.09     1512.47     52.56 o 
 -10   0  10     5825.36     5642.29     97.45 o 
  -8   0  10     2247.50     2147.39     34.90 o 
  -6   0  10     4991.11     5177.59     66.82 o 
  -4   0  10      811.92      924.12     40.57 o 
  -2   0  10     2188.79     2156.51     54.06 o 
   0   0  10       39.03       53.28      9.06 o 
   2   0  10     2267.50     2084.95     40.95 o 
   4   0  10     6603.55     6217.02    158.76 o 
   6   0  10    24477.60    22293.18    200.17 o 
   8   0  10     1660.64     1600.31     53.08 o 
  10   0  10     1478.34     1461.36     46.68 o 
  12   0  10       53.12       40.27      7.02 o 
 -19   1  10       90.70      118.23      8.83 o 
 -17   1  10     1217.90     1307.30     37.02 o 
 -15   1  10      929.36      955.73     27.89 o 
 -13   1  10      287.55      303.70     16.92 o 
 -11   1  10     2630.31     2557.90     47.36 o 
  -9   1  10     5682.56     5744.57     49.88 o 
  -7   1  10       55.55       36.20      3.55 o 
  -5   1  10      919.78      820.87     43.87 o 
  -3   1  10     3251.83     3009.36     65.57 o 
  -1   1  10     1001.85     1037.69     40.13 o 
   1   1  10       89.83       84.89      7.63 o 
   3   1  10     2156.82     2297.19     35.97 o 
   5   1  10     3505.90     3553.02     55.79 o 
   7   1  10       53.41       62.04      8.14 o 
   9   1  10     1871.25     1900.18     39.26 o 
  11   1  10      780.06      799.00     22.32 o 
  13   1  10      401.57      348.80     21.53 o 
 -18   2  10      923.28      842.74     52.59 o 
 -16   2  10       71.67      103.58      8.63 o 
 -14   2  10      465.16      529.49     21.07 o 
 -12   2  10     3438.37     3621.87     56.12 o 
 -10   2  10      610.45      674.26     23.70 o 
  -8   2  10       46.67       42.23      6.39 o 
  -6   2  10     1953.65     1995.12     28.73 o 
  -4   2  10     3637.53     3462.21     78.45 o 
  -2   2  10       93.11       90.16     12.48 o 
   0   2  10      284.31      302.21     12.71 o 
   2   2  10     1865.08     1747.92     30.94 o 
   4   2  10      460.21      460.74     16.87 o 
   6   2  10     2357.22     2310.19     44.84 o 
   8   2  10     1970.54     1984.30     40.48 o 
  10   2  10      354.09      312.75     14.90 o 
  12   2  10      230.73      265.54     10.80 o 
 -17   3  10       20.43       14.69      5.84 o 
 -15   3  10      329.85      321.69     23.50 o 
 -13   3  10      507.46      447.94     29.63 o 
 -11   3  10      318.68      322.81     25.16 o 
  -9   3  10     2243.98     2295.29     64.51 o 
  -7   3  10     1387.11     1464.46     28.81 o 
  -5   3  10     2668.96     2474.36     36.73 o 
  -3   3  10      795.03      798.03     17.53 o 
  -1   3  10       11.83       20.18      3.57 o 
   1   3  10     1479.94     1492.50     24.07 o 
   3   3  10     3867.58     3713.34     45.84 o 
   5   3  10       27.02       21.12      5.07 o 
   7   3  10       13.71       23.02      5.28 o 
   9   3  10       65.88       57.10     10.98 o 
  11   3  10     1485.47     1599.57     44.27 o 
  13   3  10       90.37      127.51      9.54 o 
 -18   4  10      517.05      560.40     19.90 o 
 -16   4  10       91.92       97.77     11.88 o 
 -14   4  10     2294.93     2454.15     64.78 o 
 -12   4  10     1183.28     1195.98     47.40 o 
 -10   4  10      511.97      526.03     31.90 o 
  -8   4  10     1270.80     1170.25     46.24 o 
  -6   4  10      245.74      255.79     15.30 o 
  -4   4  10     3518.53     3507.28     45.04 o 
  -2   4  10       98.75       70.48      5.32 o 
   0   4  10     2801.90     2590.80     32.00 o 
   2   4  10     1134.24     1244.94     22.39 o 
   4   4  10     1290.42     1272.36     25.49 o 
   6   4  10     1029.37      998.10     42.21 o 
   8   4  10      122.52      128.11     15.16 o 
  10   4  10     1100.09     1103.07     38.63 o 
  12   4  10       41.26       51.38      6.87 o 
 -17   5  10     1775.57     1810.19     37.95 o 
 -15   5  10      300.39      283.73     19.80 o 
 -13   5  10       19.81       12.02      4.85 o 
 -11   5  10      548.51      550.69     22.49 o 
  -9   5  10     1829.53     1873.79     41.80 o 
  -7   5  10     1678.36     1625.36     47.49 o 
  -5   5  10        1.79        9.06      4.32 o 
  -3   5  10      874.41      840.00     21.64 o 
  -1   5  10       61.74       44.36      5.41 o 
   1   5  10     1222.02     1115.69     29.89 o 
   3   5  10      124.48      130.49     10.79 o 
   5   5  10     1155.72     1143.43     30.17 o 
   7   5  10      312.80      339.71     15.68 o 
   9   5  10      140.98      199.16     16.59 o 
  11   5  10       51.00       53.89      7.50 o 
 -16   6  10       24.37       26.27      5.39 o 
 -14   6  10      296.79      316.81     14.24 o 
 -12   6  10      205.84      235.60     14.36 o 
 -10   6  10      523.42      523.87     29.02 o 
  -8   6  10      886.64      947.42     30.10 o 
  -6   6  10       63.53       67.20     10.46 o 
  -4   6  10        7.45       19.73      5.73 o 
  -2   6  10      173.75      147.05     18.57 o 
   0   6  10        9.37       17.25      7.76 o 
   2   6  10     1446.73     1123.25     45.46 o 
   4   6  10      576.20      569.19     21.15 o 
   6   6  10     2500.40     2406.14     46.77 o 
   8   6  10      901.52      871.62     22.44 o 
  10   6  10        3.09        4.60      3.63 o 
 -15   7  10       36.76       39.04      4.31 o 
 -13   7  10        1.31       10.02      8.40 o 
 -11   7  10      267.07      311.38     16.19 o 
  -9   7  10      101.07      123.96     11.08 o 
  -7   7  10      591.54      651.23     30.25 o 
  -5   7  10        5.21        3.16      6.36 o 
  -3   7  10       87.11       75.16      9.59 o 
  -1   7  10      117.55       59.11     11.48 o 
   1   7  10     1224.66     1197.68     47.90 o 
   3   7  10      265.33      226.68     20.55 o 
   5   7  10      377.26      402.73     25.96 o 
   7   7  10        2.52        3.38      2.56 o 
   9   7  10       22.13       22.75      3.37 o 
 -14   8  10      239.27      239.33     14.68 o 
 -12   8  10      588.53      580.13     18.43 o 
 -10   8  10      339.40      338.31     18.78 o 
  -8   8  10       47.27       56.39      7.47 o 
  -6   8  10      346.42      343.78     17.44 o 
  -4   8  10     1382.57     1341.52     28.50 o 
  -2   8  10      396.94      409.70     20.53 o 
   0   8  10       74.07       94.25     10.52 o 
   2   8  10      522.39      446.88     29.22 o 
   4   8  10      113.36      112.74     14.44 o 
   6   8  10       77.38       73.69     10.78 o 
   8   8  10      257.67      282.71     16.20 o 
 -13   9  10      469.85      466.00     20.39 o 
 -11   9  10        7.42       11.91      5.48 o 
  -9   9  10      941.64     1013.92     41.47 o 
  -7   9  10      688.34      687.96     36.73 o 
  -5   9  10        4.60        5.10      4.06 o 
  -3   9  10     1151.83     1175.74     25.02 o 
  -1   9  10     1114.28     1179.73     25.04 o 
   1   9  10      808.98      759.30     26.48 o 
   3   9  10      257.55      254.18     20.39 o 
   5   9  10     2479.78     2768.51     60.04 o 
   7   9  10      113.18      110.17     10.56 o 
   9   9  10        1.30        4.36      3.16 o 
 -12  10  10       81.38       90.20      8.83 o 
 -10  10  10       21.15       27.11      7.42 o 
  -8  10  10      237.19      255.17     20.23 o 
  -6  10  10     1536.61     1527.79     51.67 o 
  -4  10  10      852.35      750.65     37.38 o 
  -2  10  10      108.80      121.75     10.69 o 
   0  10  10      245.81      273.46     15.21 o 
   2  10  10       28.73       26.30      5.37 o 
   4  10  10      589.09      674.42     28.42 o 
   6  10  10     1172.69     1263.77     24.21 o 
 -11  11  10      126.95      138.40      9.36 o 
  -9  11  10      383.05      366.49     19.51 o 
  -7  11  10     1452.21     1476.22     43.37 o 
  -5  11  10      106.31      105.71     13.04 o 
  -3  11  10      348.19      384.95     24.42 o 
  -1  11  10      604.56      753.69     33.72 o 
   1  11  10      366.11      367.07     15.13 o 
   3  11  10      687.21      747.19     19.68 o 
   5  11  10      122.47      159.42      7.87 o 
  -8  12  10      270.26      276.16     13.84 o 
  -6  12  10      829.47      804.81     51.14 o 
  -4  12  10      332.88      297.90     17.80 o 
  -2  12  10        6.77        2.37      4.10 o 
   0  12  10      344.81      359.96     18.88 o 
   2  12  10      395.44      427.37     18.27 o 
 -17   1  11      256.12      269.17     11.12 o 
 -15   1  11      606.34      556.27     19.72 o 
 -13   1  11        0.55       -1.16      4.06 o 
 -11   1  11      306.35      285.50     15.94 o 
  -9   1  11     1311.46     1328.35     33.16 o 
  -7   1  11        8.10       13.77      4.10 o 
  -5   1  11       41.96       37.97      4.18 o 
  -3   1  11      791.45      765.52     20.71 o 
  -1   1  11      297.67      218.23     11.32 o 
   1   1  11      818.76      690.17     20.00 o 
   3   1  11     1628.05     1554.44     36.89 o 
   5   1  11       60.84       62.82      8.74 o 
   7   1  11      408.13      441.31     19.27 o 
   9   1  11       30.08       24.39      4.89 o 
  11   1  11       69.97       66.80      5.83 o 
 -18   2  11        1.04        4.20      2.96 o 
 -16   2  11       78.43       64.87      6.38 o 
 -14   2  11      373.27      378.21     16.69 o 
 -12   2  11      126.76      128.33     10.68 o 
 -10   2  11      201.46      192.30     12.98 o 
  -8   2  11    11381.19    10996.25    139.77 o 
  -6   2  11     1827.72     1849.87     28.90 o 
  -4   2  11      198.50      188.98     10.65 o 
  -2   2  11      205.50      184.27     10.96 o 
   0   2  11     1129.93     1139.02     25.65 o 
   2   2  11      292.29      296.90     16.30 o 
   4   2  11      986.29      957.88     28.90 o 
   6   2  11     2309.03     2391.02     44.72 o 
   8   2  11      709.64      703.60     22.65 o 
  10   2  11      909.88      924.13     23.32 o 
  12   2  11      357.23      340.78     15.21 o 
 -17   3  11      727.59      765.85     26.74 o 
 -15   3  11      235.61      238.91     19.06 o 
 -13   3  11     2308.37     2359.29     64.54 o 
 -11   3  11      128.07      121.38     15.73 o 
  -9   3  11       38.98       59.75     11.83 o 
  -7   3  11     3108.55     3051.60     51.31 o 
  -5   3  11      663.09      698.66     20.30 o 
  -3   3  11      521.09      534.47     17.65 o 
  -1   3  11     4717.94     4774.61     66.36 o 
   1   3  11      698.99      700.01     24.41 o 
   3   3  11      576.56      524.78     21.15 o 
   5   3  11        8.11       12.21      4.43 o 
   7   3  11        1.23        1.13      3.07 o 
   9   3  11     1646.31     1688.77     30.64 o 
  11   3  11      511.37      485.93     20.59 o 
 -16   4  11      237.67      213.76     15.50 o 
 -14   4  11      303.47      345.49     23.32 o 
 -12   4  11       81.41       75.19     12.95 o 
 -10   4  11     1469.88     1371.93     50.50 o 
  -8   4  11     1057.45     1064.06     44.41 o 
  -6   4  11     2095.75     2036.23     41.24 o 
  -4   4  11     2112.89     2068.73     41.06 o 
  -2   4  11      123.84      112.20     10.31 o 
   0   4  11       92.00      129.80      8.62 o 
   2   4  11      290.37      334.38     13.31 o 
   4   4  11      268.43      254.56     14.22 o 
   6   4  11      192.77      206.56     15.76 o 
   8   4  11     2005.25     2156.71     54.12 o 
  10   4  11       27.27       37.03      6.97 o 
 -17   5  11       43.34       46.62      5.49 o 
 -15   5  11     1689.92     1822.35     45.26 o 
 -13   5  11       35.51       44.81      9.56 o 
 -11   5  11       46.85       52.26      7.31 o 
  -9   5  11     1191.87     1196.78     49.58 o 
  -7   5  11       62.49       90.76     19.33 o 
  -5   5  11      157.59      151.09     12.10 o 
  -3   5  11     3985.99     4000.91     76.23 o 
  -1   5  11     2113.69     1928.52     31.86 o 
   1   5  11     1294.01     1341.43     45.53 o 
   3   5  11     1005.37     1037.02     28.33 o 
   5   5  11      353.16      404.80     16.88 o 
   7   5  11      354.03      363.24     22.16 o 
   9   5  11       40.73       31.87      6.41 o 
  11   5  11     1786.28     1697.44     29.20 o 
 -16   6  11       44.78       21.59      4.21 o 
 -14   6  11      386.91      383.22     20.80 o 
 -12   6  11     1566.38     1630.54     33.48 o 
 -10   6  11     1005.71     1037.57     29.26 o 
  -8   6  11      712.37      726.38     25.47 o 
  -6   6  11     2380.17     2469.93     52.45 o 
  -4   6  11     1673.33     1770.21     58.33 o 
  -2   6  11        6.43        6.16      4.05 o 
   0   6  11     3188.97     3395.52     77.76 o 
   2   6  11      226.60      208.84     12.73 o 
   4   6  11      149.34      118.15      9.35 o 
   6   6  11      787.66      849.13     22.21 o 
   8   6  11      832.46      847.96     27.61 o 
  10   6  11       81.01       75.64      6.20 o 
 -15   7  11     1355.77     1062.20     22.73 o 
 -13   7  11      314.25      309.13     12.39 o 
 -11   7  11      699.94      691.55     29.95 o 
  -9   7  11     3223.77     3295.44     51.02 o 
  -7   7  11      121.71      122.67     10.76 o 
  -5   7  11      260.04      269.21     15.82 o 
  -3   7  11     1176.27     1194.25     33.79 o 
  -1   7  11     2011.26     2299.86     46.49 o 
   1   7  11        5.74        7.60      6.59 o 
   3   7  11      102.30      144.50     15.39 o 
   5   7  11      946.65      911.62     34.05 o 
   7   7  11      134.24      159.28     11.81 o 
 -12   8  11      809.65      776.55     18.53 o 
 -10   8  11       66.80       78.38      9.55 o 
  -8   8  11     3035.86     3078.51     47.15 o 
  -6   8  11     1447.54     1517.43     34.72 o 
  -4   8  11      256.52      302.93     15.97 o 
  -2   8  11        3.55        2.45      3.05 o 
   0   8  11      626.28      576.78     22.82 o 
   2   8  11     1237.23     1434.32     46.83 o 
   4   8  11       40.10       68.81     10.58 o 
   6   8  11     1848.64     1859.55     41.59 o 
 -11   9  11       42.01       48.93      7.74 o 
  -9   9  11      279.70      259.99     19.14 o 
  -7   9  11     1640.67     1572.15     30.51 o 
  -5   9  11        0.11       -3.06      8.14 o 
  -3   9  11      611.42      671.82     21.34 o 
  -1   9  11     1309.31     1279.82     29.11 o 
   1   9  11      559.20      590.58     22.71 o 
   3   9  11      359.29      342.47     15.29 o 
   5   9  11      284.79      281.19     13.56 o 
   7   9  11      271.42      255.40     14.01 o 
 -10  10  11      169.73      153.82     11.96 o 
  -8  10  11       10.82        5.78      4.45 o 
  -6  10  11      920.84      893.72     35.39 o 
  -4  10  11     1031.11      928.89     37.58 o 
  -2  10  11      142.61      128.49     14.76 o 
   0  10  11        6.05        5.05      4.41 o 
   2  10  11      447.14      503.66     17.23 o 
   4  10  11       56.87       56.05      5.37 o 
   6  10  11        3.84        5.81      2.62 o 
  -9  11  11        1.57        4.09      2.77 o 
  -7  11  11      513.95      573.23     22.94 o 
  -5  11  11      229.50      270.67     17.38 o 
  -3  11  11      343.02      328.15     19.64 o 
  -1  11  11        8.83       10.50      5.03 o 
   1  11  11      263.00      258.90     16.13 o 
   3  11  11       29.11        8.81      3.72 o 
  -4  12  11       31.06       25.59      4.67 o 
  -2  12  11      934.83      982.36     25.29 o 
 -16   0  12       24.74       20.49      5.34 o 
 -14   0  12      907.40      935.66     35.06 o 
 -12   0  12     5257.26     5522.24     92.65 o 
 -10   0  12      163.72      116.99     14.53 o 
  -8   0  12        0.23        4.88      5.68 o 
  -6   0  12      223.51      259.90     15.34 o 
  -4   0  12     9846.64     9574.45    134.42 o 
  -2   0  12      415.35      422.28     28.39 o 
   0   0  12     3297.49     3231.77     77.32 o 
   2   0  12     3884.78     3931.04     84.49 o 
   4   0  12      100.91      108.20     14.29 o 
   6   0  12     1048.60     1013.27     39.81 o 
   8   0  12       12.86       12.55      5.50 o 
  10   0  12        4.66       11.33      4.38 o 
 -17   1  12     1809.62     1833.23     35.34 o 
 -15   1  12     1232.70     1141.90     24.84 o 
 -13   1  12      390.74      439.19     17.79 o 
 -11   1  12       63.07       74.07      8.31 o 
  -9   1  12       99.48      116.77     13.71 o 
  -7   1  12      374.23      340.84     12.27 o 
  -5   1  12     1783.86     1790.79     27.48 o 
  -3   1  12     2517.31     2584.91     49.16 o 
  -1   1  12     1819.68     1842.39     59.11 o 
   1   1  12      130.60      118.78     10.99 o 
   3   1  12     1078.97     1048.52     30.68 o 
   5   1  12      304.89      312.10     18.65 o 
   7   1  12      906.48      862.76     24.62 o 
   9   1  12      605.40      659.99     18.36 o 
  11   1  12     1869.29     1901.56     32.58 o 
 -16   2  12     1056.72     1056.59     32.04 o 
 -14   2  12      357.29      447.41     16.05 o 
 -12   2  12      409.63      450.22     18.00 o 
 -10   2  12     5379.22     5559.68     98.66 o 
  -8   2  12       56.34       49.03     10.57 o 
  -6   2  12     1717.23     1704.76     32.24 o 
  -4   2  12      408.22      451.34     20.55 o 
  -2   2  12     1282.56     1219.61     33.45 o 
   0   2  12      696.73      685.51     25.13 o 
   2   2  12     2329.16     2313.17     45.25 o 
   4   2  12     2929.87     2943.79     49.55 o 
   6   2  12       31.09       41.02      5.91 o 
   8   2  12      900.77      844.44     30.11 o 
  10   2  12     1329.38     1241.92     74.33 o 
 -17   3  12      147.85      143.23      9.72 o 
 -15   3  12     2220.97     2304.84     51.62 o 
 -13   3  12      170.40      139.68     15.49 o 
 -11   3  12     1493.96     1493.26     51.03 o 
  -9   3  12     3864.16     3957.67     84.81 o 
  -7   3  12      449.66      454.66     20.19 o 
  -5   3  12     1466.93     1462.53     29.57 o 
  -3   3  12     4103.91     3965.98     59.50 o 
  -1   3  12      502.46      573.51     22.60 o 
   1   3  12       68.07       73.71      8.52 o 
   3   3  12      838.58      930.32     27.59 o 
   5   3  12     2094.75     2087.84     39.29 o 
   7   3  12     1970.12     2018.75     34.58 o 
   9   3  12     1412.66     1488.38     37.85 o 
 -16   4  12       29.98       14.09      4.24 o 
 -14   4  12      345.75      370.52     21.93 o 
 -12   4  12     1861.93     1990.92     56.47 o 
 -10   4  12     1027.94     1018.20     42.53 o 
  -8   4  12      308.91      333.17     25.01 o 
  -6   4  12     1066.43     1096.57     30.44 o 
  -4   4  12       17.60        8.44      4.57 o 
  -2   4  12        6.98        6.78     11.37 o 
   0   4  12       33.58       27.09      4.24 o 
   2   4  12      656.37      576.93     31.50 o 
   4   4  12      610.22      624.83     27.77 o 
   6   4  12      872.74      860.38     34.25 o 
   8   4  12      585.02      510.64     23.10 o 
  10   4  12        5.09       18.74      3.96 o 
 -15   5  12      282.07      312.83     16.66 o 
 -13   5  12      104.85       88.39     11.36 o 
 -11   5  12      360.58      380.51     24.64 o 
  -9   5  12      231.29      246.64     21.12 o 
  -7   5  12       16.71       28.81      8.22 o 
  -5   5  12      116.72      119.95     15.71 o 
  -3   5  12       39.78       43.81      5.21 o 
  -1   5  12        0.93        7.54      2.42 o 
   1   5  12       39.59       35.42      6.09 o 
   3   5  12     1655.10     1639.22     32.99 o 
   5   5  12       77.26       88.55     10.98 o 
   7   5  12       69.82       85.23      9.71 o 
   9   5  12       49.95       44.37      5.62 o 
 -14   6  12      308.21      271.79     15.35 o 
 -12   6  12        9.41        2.50      4.01 o 
 -10   6  12      204.43      205.59     12.02 o 
  -8   6  12      373.13      367.94     17.07 o 
  -6   6  12      321.57      306.98     16.27 o 
  -4   6  12      610.69      592.32     22.68 o 
  -2   6  12       37.52       39.70      9.74 o 
   0   6  12      299.38      272.06     19.63 o 
   2   6  12       11.82       27.88      6.68 o 
   4   6  12       62.10       61.89      6.20 o 
   6   6  12       35.56       36.29      6.21 o 
   8   6  12      168.99      173.47      9.57 o 
 -13   7  12       49.53       52.49      6.68 o 
 -11   7  12       86.20       77.31      6.74 o 
  -9   7  12        5.74        7.78      9.79 o 
  -7   7  12        2.42        2.32      3.41 o 
  -5   7  12      307.15      343.50     21.21 o 
  -3   7  12      210.39      200.37     16.57 o 
  -1   7  12        5.30       12.63      4.59 o 
   1   7  12      933.47      899.44     26.17 o 
   3   7  12      181.93      167.09     14.55 o 
   5   7  12      145.43      157.70     11.76 o 
 -12   8  12      250.43      195.13      7.17 o 
 -10   8  12        2.11        5.42      2.75 o 
  -8   8  12      143.15      152.43      9.75 o 
  -6   8  12       28.50       26.70      5.07 o 
  -4   8  12       47.82       40.52      6.00 o 
  -2   8  12      421.54      401.75     16.88 o 
   0   8  12      270.07      232.29     21.60 o 
   2   8  12        3.03        9.38      3.71 o 
   4   8  12       27.58       22.97      4.01 o 
   6   8  12     1160.15     1297.41     31.36 o 
  -9   9  12       12.37       21.00      5.57 o 
  -7   9  12      116.61      113.15      7.40 o 
  -5   9  12        7.95        5.52      2.96 o 
  -3   9  12       12.27       29.34      4.61 o 
  -1   9  12      420.08      396.53     17.12 o 
   1   9  12       35.16       44.22      4.91 o 
   3   9  12       81.04       62.83      6.96 o 
   5   9  12        2.35        0.33      2.22 o 
  -8  10  12      313.06      307.82     15.54 o 
  -6  10  12      361.64      388.78     19.55 o 
  -4  10  12       19.53       17.64      5.86 o 
  -2  10  12      114.27      131.45     12.47 o 
   0  10  12     1663.68     1719.14     41.33 o 
   2  10  12     1775.79     1792.60     37.93 o 
  -5  11  12      798.89      745.21     21.67 o 
  -3  11  12      525.88      553.83     19.67 o 
  -1  11  12     1885.55     1855.70     34.68 o 
 -15   1  13      532.61      505.12     38.83 o 
 -13   1  13      202.26      191.93     10.56 o 
 -11   1  13       25.84       19.06      9.12 o 
  -9   1  13      588.38      610.02     21.22 o 
  -7   1  13      234.87      238.89     14.35 o 
  -5   1  13       17.53       29.15      4.11 o 
  -3   1  13      670.74      612.18     22.63 o 
  -1   1  13     3821.76     3655.99     57.92 o 
   1   1  13      352.25      331.99     17.49 o 
   3   1  13       35.35       49.24      7.07 o 
   5   1  13        0.92        6.26      3.86 o 
   7   1  13      316.75      335.88     16.30 o 
   9   1  13      302.57      284.35      9.44 o 
 -16   2  13       66.83       64.87      6.81 o 
 -14   2  13     1777.05     1874.51     45.41 o 
 -12   2  13      443.70      461.17     26.22 o 
 -10   2  13      108.63      106.60     13.85 o 
  -8   2  13      562.03      610.49     32.21 o 
  -6   2  13       67.07       45.65      5.84 o 
  -4   2  13        2.82       11.68      4.36 o 
  -2   2  13      436.89      370.36     18.61 o 
   0   2  13      258.22      299.40     16.57 o 
   2   2  13      191.06      199.43     13.27 o 
   4   2  13       24.71       25.09      6.35 o 
   6   2  13      960.15      995.01     24.23 o 
   8   2  13      199.68      198.23      8.80 o 
 -15   3  13     1459.03     1435.33     34.75 o 
 -13   3  13       62.39       64.13      9.96 o 
 -11   3  13       14.00       23.21      7.75 o 
  -9   3  13     1093.46     1054.19     41.90 o 
  -7   3  13        5.69       10.11      6.98 o 
  -5   3  13       19.05       24.16      4.49 o 
  -3   3  13     2183.12     2123.20     42.97 o 
  -1   3  13      644.29      635.82     23.34 o 
   1   3  13     1048.63     1035.99     28.99 o 
   3   3  13      629.54      705.86     22.64 o 
   5   3  13        5.66       12.19      4.00 o 
   7   3  13       54.70       56.92     10.04 o 
   9   3  13      148.16      155.71      9.55 o 
 -14   4  13      290.56      282.57     16.79 o 
 -12   4  13     1187.81     1261.86     40.93 o 
 -10   4  13      750.27      719.96     33.21 o 
  -8   4  13      524.06      523.07     29.84 o 
  -6   4  13      740.32      748.45     36.18 o 
  -4   4  13     1920.45     2027.42     33.10 o 
  -2   4  13      779.83      736.71     24.06 o 
   0   4  13     1032.90     1131.98     29.21 o 
   2   4  13      666.54      674.21     21.66 o 
   4   4  13       34.90       24.59      6.29 o 
   6   4  13     4214.06     4273.75     65.94 o 
   8   4  13      426.98      404.26     16.17 o 
 -15   5  13      350.02      311.06     12.95 o 
 -13   5  13      689.46      673.57     25.98 o 
 -11   5  13      439.88      492.56     25.35 o 
  -9   5  13     3226.46     3425.10     71.46 o 
  -7   5  13     4839.71     4924.27     88.55 o 
  -5   5  13       74.51       61.55     11.29 o 
  -3   5  13     1569.84     1581.90     45.29 o 
  -1   5  13     1216.97     1387.78     29.98 o 
   1   5  13      594.56      589.13     19.31 o 
   3   5  13      127.82      107.16      8.12 o 
   5   5  13     2193.78     2333.12     46.71 o 
   7   5  13       87.73       68.87      6.76 o 
 -14   6  13      428.27      432.05     14.99 o 
 -12   6  13      107.07       99.55     10.08 o 
 -10   6  13      382.45      357.22     20.97 o 
  -8   6  13     1193.10     1276.31     42.07 o 
  -6   6  13     2044.36     2126.62     55.85 o 
  -4   6  13       38.31       43.52      9.52 o 
  -2   6  13      105.26       81.52     11.09 o 
   0   6  13       48.49       22.84      6.78 o 
   2   6  13      242.62      278.35     12.03 o 
   4   6  13      134.78      159.15      8.32 o 
   6   6  13      671.93      571.04     17.66 o 
 -11   7  13       32.78       36.62      5.98 o 
  -9   7  13      507.49      503.31     23.11 o 
  -7   7  13      719.86      753.79     20.61 o 
  -5   7  13      110.04       84.01      7.63 o 
  -3   7  13       62.15       88.38      7.98 o 
  -1   7  13     1191.96     1128.23     26.45 o 
   1   7  13      189.29      186.71     14.86 o 
   3   7  13      244.52      190.73     13.57 o 
   5   7  13      118.04       93.41      7.82 o 
 -10   8  13      269.81      215.08     11.18 o 
  -8   8  13       86.46       96.89      6.44 o 
  -6   8  13      761.35      785.19     19.51 o 
  -4   8  13     2950.56     2924.32     39.03 o 
  -2   8  13       58.66       58.31      6.15 o 
   0   8  13      962.60     1059.73     25.25 o 
   2   8  13      532.25      473.51     13.72 o 
   4   8  13      452.16      485.45     16.16 o 
  -7   9  13       16.61        8.52      3.41 o 
  -5   9  13       82.84       65.14      4.93 o 
  -3   9  13     1008.16      963.63     23.15 o 
  -1   9  13      466.41      414.82     34.11 o 
   1   9  13      123.70      124.72      9.69 o 
 -14   0  14      242.09      227.27     11.64 o 
 -12   0  14     1703.24     1820.07     41.58 o 
 -10   0  14     4558.22     4710.04     73.85 o 
  -8   0  14     2163.69     2164.49     52.49 o 
  -6   0  14     1562.38     1593.45     34.49 o 
  -4   0  14       34.19       39.71      6.62 o 
  -2   0  14      884.52      891.17     30.25 o 
   0   0  14      439.75      471.48     28.19 o 
   2   0  14     3120.80     3071.70     67.23 o 
   4   0  14     3229.50     3143.59     62.27 o 
   6   0  14     2861.12     2829.87     50.17 o 
 -13   1  14      445.90      394.94     18.84 o 
 -11   1  14       50.12       45.11      5.35 o 
  -9   1  14      222.85      212.06     11.49 o 
  -7   1  14      181.98      169.47     10.60 o 
  -5   1  14     1407.21     1376.71     27.25 o 
  -3   1  14     4325.74     4278.11     47.78 o 
  -1   1  14     1416.92     1491.47     35.31 o 
   1   1  14       34.81       31.61      6.10 o 
   3   1  14     1261.02     1286.69     29.30 o 
   5   1  14      461.92      506.24     16.37 o 
   7   1  14      284.59      312.18     10.17 o 
 -14   2  14       13.62       12.01      4.12 o 
 -12   2  14     2018.65     2122.59     47.88 o 
 -10   2  14      382.33      393.91     22.88 o 
  -8   2  14       81.03       67.96     10.56 o 
  -6   2  14      449.41      473.17     19.30 o 
  -4   2  14     1615.41     1625.09     29.48 o 
  -2   2  14        4.75        5.48      3.92 o 
   0   2  14     1065.24     1059.26     28.64 o 
   2   2  14     2340.73     2365.59     40.24 o 
   4   2  14     1499.19     1458.21     28.54 o 
   6   2  14      482.07      470.75     13.47 o 
 -13   3  14      392.22      378.03     18.57 o 
 -11   3  14       97.53      124.48     12.90 o 
  -9   3  14     1303.16     1345.70     43.00 o 
  -7   3  14      945.31     1004.21     38.74 o 
  -5   3  14       59.01       56.69      7.15 o 
  -3   3  14      420.40      450.19     15.27 o 
  -1   3  14     1019.79     1015.51     27.28 o 
   1   3  14       13.79       12.97      3.96 o 
   3   3  14        3.61        6.06      3.03 o 
   5   3  14      623.17      632.42     15.79 o 
   7   3  14     1133.72     1105.07     24.86 o 
 -14   4  14      129.23      125.96      8.99 o 
 -12   4  14       72.39       61.46      8.52 o 
 -10   4  14       77.80       74.56     10.20 o 
  -8   4  14      820.62      851.09     34.51 o 
  -6   4  14       12.63       15.53      6.65 o 
  -4   4  14     1827.35     1948.29     36.70 o 
  -2   4  14       31.67       21.64      4.89 o 
   0   4  14       72.61       91.46      7.78 o 
   2   4  14      303.87      293.58     12.42 o 
   4   4  14        4.61        8.01      4.30 o 
   6   4  14       26.77       42.50      5.68 o 
 -13   5  14       25.99       30.86      4.96 o 
 -11   5  14      152.87      137.33     11.87 o 
  -9   5  14       23.44       13.18      5.48 o 
  -7   5  14     4011.63     4042.19     72.84 o 
  -5   5  14     1479.12     1571.52     46.50 o 
  -3   5  14      634.75      639.69     19.40 o 
  -1   5  14      355.73      366.76     19.56 o 
   1   5  14       33.26       27.57      5.96 o 
   3   5  14      408.48      401.86     17.85 o 
   5   5  14       34.85       25.22      4.09 o 
 -12   6  14       51.53       46.69      5.63 o 
 -10   6  14       90.03       97.86      9.65 o 
  -8   6  14     3056.84     3189.17     58.07 o 
  -6   6  14      621.50      650.42     27.83 o 
  -4   6  14        3.54       -1.40      5.41 o 
  -2   6  14      810.61      760.38     30.25 o 
  -9   7  14      517.91      496.82     19.06 o 
  -7   7  14      721.29      756.29     25.79 o 
  -5   7  14      505.28      538.23     22.92 o 
  -3   7  14      304.00      292.16     17.04 o 
  -1   7  14       60.67       67.58      8.50 o 
   1   7  14      437.47      482.78     19.28 o 
   3   7  14      336.73      327.11     13.35 o 
  -6   8  14     1509.92     1395.28     28.78 o 
  -4   8  14       59.31       70.35      7.24 o 
  -2   8  14       30.02       23.33      4.48 o 
   0   8  14      552.00      560.84     16.98 o 
 -11   1  15       90.57       77.74      8.16 o 
  -9   1  15     1394.79     1415.53     37.09 o 
  -7   1  15      958.24      950.86     32.06 o 
  -5   1  15       21.74       16.49      4.11 o 
  -3   1  15     1642.96     1554.04     25.68 o 
  -1   1  15        8.01        4.45      2.47 o 
   1   1  15       10.86       12.45      2.92 o 
   3   1  15      343.92      345.54     12.81 o 
   5   1  15      561.94      583.55     26.60 o 
 -12   2  15      331.47      330.11     15.11 o 
 -10   2  15     1493.72     1498.20     37.67 o 
  -8   2  15      680.40      675.63     27.31 o 
  -6   2  15       44.86       42.08      8.09 o 
  -4   2  15      118.00       99.59      8.26 o 
  -2   2  15      300.43      302.65     11.28 o 
   0   2  15      243.45      220.36      9.18 o 
   2   2  15       47.23       59.13      5.94 o 
   4   2  15      429.35      417.13     16.55 o 
 -11   3  15       77.97       72.48      8.18 o 
  -9   3  15      568.93      598.09     24.69 o 
  -7   3  15     1819.62     1862.27     46.01 o 
  -5   3  15        2.79        1.50      4.18 o 
  -3   3  15      182.61      200.77     11.10 o 
  -1   3  15      116.52      119.17      6.86 o 
   1   3  15       63.26       64.80      5.88 o 
   3   3  15       21.93       11.11      2.64 o 
 -12   4  15     1271.87     1281.39     26.92 o 
 -10   4  15      839.78      874.68     27.34 o 
  -8   4  15       75.14       87.43     10.06 o 
  -6   4  15      338.06      369.79     20.59 o 
  -4   4  15      306.94      308.53     19.08 o 
  -2   4  15        0.31        0.56      2.60 o 
   0   4  15      499.38      509.79     15.33 o 
   2   4  15      623.46      633.59     21.19 o 
   4   4  15      117.24      128.69      8.08 o 
 -11   5  15       35.37       38.41      5.08 o 
  -9   5  15      335.38      305.27     15.98 o 
  -7   5  15        5.95       22.65      5.72 o 
  -5   5  15       52.55       42.78      7.42 o 
  -3   5  15        3.29        1.30      4.11 o 
  -1   5  15     1584.60     1543.04     69.66 o 
   1   5  15       85.18       79.90      7.43 o 
   3   5  15      572.29      639.65     18.31 o 
  -8   6  15      229.42      260.41     13.66 o 
  -6   6  15      131.58      133.37     10.79 o 
  -4   6  15     2838.95     2828.58     48.50 o 
  -2   6  15        8.19       10.56      4.10 o 
   0   6  15     1044.65     1125.83     27.47 o 
   2   6  15     1438.87     1382.85     25.27 o 
  -7   7  15      819.11      683.27     18.24 o 
  -5   7  15       49.94       65.82      6.48 o 
  -3   7  15     1669.39     1685.95     31.05 o 
  -1   7  15     1661.30     1638.33     28.09 o 
  -2   0  16        9.94        0.71      3.50 o 
   0   0  16      488.80      467.85     20.00 o 
   2   0  16     1663.59     1543.51     30.62 o 
  -9   1  16     2053.02     1699.30     28.96 o 
  -7   1  16      878.93      815.25     22.72 o 
  -5   1  16      111.93      117.94      9.34 o 
  -3   1  16      966.67      919.04     18.87 o 
  -1   1  16      628.46      566.70     16.50 o 
   1   1  16       90.12       76.48      5.46 o 
  -8   2  16      122.46      124.57      9.35 o 
  -6   2  16      107.06      124.15      9.89 o 
  -4   2  16     1541.94     1610.62     34.38 o 
  -2   2  16       91.10       85.27      5.95 o 
   0   2  16      167.62      156.60      9.43 o 
   2   2  16      587.63      539.50     17.04 o 
  -9   3  16        6.47        8.92      3.16 o 
  -7   3  16      356.14      323.22     15.18 o 
  -5   3  16       59.97       63.23      7.42 o 
  -3   3  16     1201.24     1198.40     29.52 o 
  -1   3  16     2339.40     2274.88     26.97 o 
   1   3  16        0.25       -0.20      1.75 o 
  -8   4  16      514.70      515.47     17.55 o 
  -6   4  16      423.78      455.68     17.80 o 
  -4   4  16        1.80        4.04      3.04 o 
  -2   4  16     1371.03     1401.89     29.73 o 
   0   4  16      107.98       99.21      7.20 o 
  -7   5  16      767.57      771.58     19.82 o 
  -5   5  16      112.92      103.36      8.07 o 
  -3   5  16     1148.95     1153.36     25.25 o 
                                                 
